# Supplementary material for: Global MLST of Salmonella Typhi Revisited in Post-genomic Era: Genetic Conservation, Population Structure, and Comparative Genomics of Rare Sequence Types
Source: Front Microbiol. 2016 Mar 2;7:270. doi: 10.3389/fmicb.2016.00270 (PMC4774407; doi:10.3389/fmicb.2016.00270)
Supplement: Supplementary file 1 [file Data_Sheet_1.XLSX]

## Sheet: Sheet1
Supplementry File 1
S. Typhi Strains used in MLST Analysis
Strains	Years of Isolation	Sources of Isolation	Locations	Clinical Outcomes
TP12/97	1997	Stool	Kuala Lumpur, Malaysia	Sporadic
ST495/87	1987	Blood	Muar, Johor, Malaysia	Sporadic
CR0044	2007	Stool	Kubang Kerian, Kelantan, Malaysia	Carrier
BL196	2005	Blood	Kota Bharu, Kelantan, Malaysia	Outbreak
TP85/04	2004	Blood	Kota Bharu, Kelantan, Malaysia	Sporadic
TP45/02	2002	Blood	Kota Bharu, Kelantan, Malaysia	Sporadic
ST306/91	1991	Blood	Kota, Kinabalu, Sabah, Malaysia	Outbreak
ST286/90	1990	Blood	Johor Bahru, Johor, Malaysia	Outbreak
1677/83	1984	Environment (sewage contaminated water)	Chile	Environment
3121/84	1984	Blood	Chile	Outbreak
ST1165/87	1987	Stool	Penang, Malaysia	Outbreak
UJ308A	1998	Blood	Papua New Guinea	Sporadic
UJ816A	1999	Blood	Papua New Guinea	Sporadic
TP60/05	2005	Blood	Sungai Petani, Kedah, Malaysia	Sporadic
CR0063	2007	Stool	Kubang Kerian, Kelantan, Malaysia	Carrier
ST0208	2008	Stool	Kuala Lumpur, Malaysia	Sporadic
ST5680	2007	Stool	Kubang Kerian, Kelantan, Malaysia	Sporadic
TP5/00	2000	Stool	Kota Bharu, Kelantan, Malaysia	Sporadic
TP3/97	1997	Blood	Ipoh, Perak, Malaysia	Sporadic
Whole Genome MLST Analysis
Accession No	BioProjects	BioSamples	Organisms	Years of Isolation	Locations of Isolation	No of Contigs/Chromosomes	Total genome size
AJGK00000000.1	PRJNA85621	SAMN02415287	SALMONELLA ENTERICA SUBSP. ENTERICA SEROVAR TYPHI STR. BL196	2005	Malaysia	191	4689922
AJTD00000000.1	PRJNA157357	SAMN02415288	SALMONELLA ENTERICA SUBSP. ENTERICA SEROVAR TYPHI STR. UJ308A	1998	Papua New Guinea	416	4615920
AJTE00000000.1	PRJNA157359	SAMN02415289	SALMONELLA ENTERICA SUBSP. ENTERICA SEROVAR TYPHI STR. UJ816A	1998	Papua New Guinea	334	4627917
AJXA00000000.1	PRJNA160181	SAMN00989039	SALMONELLA ENTERICA SUBSP. ENTERICA SEROVAR TYPHI STR. ST0208	2008	Malaysia	222	4690773
AKIC00000000.1	PRJNA167146	SAMN02415290	SALMONELLA ENTERICA SUBSP. ENTERICA SEROVAR TYPHI STR. CR0063	2007	Malaysia	538	4544731
AKZO00000000.1	PRJNA160187	SAMN02415239	SALMONELLA ENTERICA SUBSP. ENTERICA SEROVAR TYPHI STR. CR0044	2007	Malaysia	201	4696714
CAAQ00000000.1	PRJEA28289	NA	SALMONELLA ENTERICA SUBSP. ENTERICA SEROVAR TYPHI STR. 404TY	1983	Indonesia	6441	4649060
CAAR00000000.1	PRJEA28291	NA	SALMONELLA ENTERICA SUBSP. ENTERICA SEROVAR TYPHI STR. E00-7866	2000	Morocco	1445	4760021
CAAS00000000.1	PRJEA28293	NA	SALMONELLA ENTERICA SUBSP. ENTERICA SEROVAR TYPHI STR. E01-6750	2001	Senegal	4564	4584108
CAAT00000000.1	PRJEA28295	NA	SALMONELLA ENTERICA SUBSP. ENTERICA SEROVAR TYPHI STR. E02-1180	2002	India	422	4740622
CAAU00000000.1	PRJEA28299	NA	SALMONELLA ENTERICA SUBSP. ENTERICA SEROVAR TYPHI STR. E98-0664	1998	Kenya	3939	4716724
CAAV00000000.1	PRJEA28301	NA	SALMONELLA ENTERICA SUBSP. ENTERICA SEROVAR TYPHI STR. E98-2068	1998	Bangladesh	3682	4760988
CAAW00000000.1	PRJEA28303	NA	SALMONELLA ENTERICA SUBSP. ENTERICA SEROVAR TYPHI STR. J185	1985	Indonesia	1065	4743914
CAAX00000000.1	PRJEA28305	NA	SALMONELLA ENTERICA SUBSP. ENTERICA SEROVAR TYPHI STR. M223	1939	Unknown	3024	5029760
CAAY00000000.1	PRJEA28307	NA	SALMONELLA ENTERICA SUBSP. ENTERICA SEROVAR TYPHI STR. AG3	2004	Vietnam	7336	4751206
CAAZ00000000.1	PRJEA28309	NA	SALMONELLA ENTERICA SUBSP. ENTERICA SEROVAR TYPHI STR. E98-3139	1998	Mexico	415	4600498
JABZ00000000.1	PRJNA233520	SAMN02569978	SALMONELLA ENTERICA SUBSP. ENTERICA SEROVAR TYPHI STR. STH2370	1991	Chile	54	4763124
AL513382	PRJNA57793, PRJNA236	NA	SALMONELLA ENTERICA SUBSP. ENTERICA SEROVAR TYPHI STR. CT18	1993	Vietnam	Chr 1	4809037
AE014613	PRJNA371	SAMN02604095	SALMONELLA ENTERICA SUBSP. ENTERICA SEROVAR TYPHI STR. TY2	1916	Russia	Chr 1	4791961
CP003278	PRJNA80939	SAMN02603101	SALMONELLA ENTERICA SUBSP. ENTERICA SEROVAR TYPHI STR. P-stx-12	2009	India	Chr 1	4768352
CP002099	PRJNA34855	SAMN02603210	SALMONELLA ENTERICA SUBSP. ENTERICA SEROVAR TYPHI STR. TY21a	derived from Salmonella typhi strain Ty2 by chemical (NTG) mutagenesis		Chr 1	4791958
FM200053.1	PRJEA30943	SAMEA712817	SALMONELLA ENTERICA SUBSP. ENTERICA SEROVAR PARATYPHI A STR. AKU12601	2004	Pakistan	Chr 1	4581797
CP000026.1	PRJNA13086	SAMN02604316	SALMONELLA ENTERICA SUBSP. ENTERICA SEROVAR PARATYPHI A STR. ATCC9150	unknown	Unknown	Chr 1	4585229
