# Supplementary material for: Global MLST of Salmonella Typhi Revisited in Post-genomic Era: Genetic Conservation, Population Structure, and Comparative Genomics of Rare Sequence Types
Source: Front Microbiol. 2016 Mar 2;7:270. doi: 10.3389/fmicb.2016.00270 (PMC4774407; doi:10.3389/fmicb.2016.00270)
Supplement: Supplementary file 2 [file Data_Sheet_2.XLSX]

## Sheet: Sheet1
Supplementary File 2
Primary PCR Assay
Primers	Forward (F)/Reverse (R)	Primer Sequences
thrA	F	5’-GTC ACG GTG ATC GAT CCG GT-3’
	R	5’-CAC GAT ATT GAT ATT AGC CCG-3’
purE	F	5’-ATG TCT TCC CGC AAT AAT CC-3’
	R	5’-TCA TAG CGT CCC CCG CGG ATC-3’
sucA	F	5’-AGC ACC GAA GAG AAA CGC TG-3’
	R	5’-GGT TGT TGA TAA CGA TAC GTA C-3’
hisD	F	5’-GAA ACG TTC CAT TCC GCG CAG AC-3’
	R	5’-CTG AAC GGT CAT CCG TTT CTG-3’
aroC	F	5’-CCT GGC ACC TCG CGC TAT AC-3’
	R	5’-CCA CAC ACG GAT CGT GGC G-3’
hemD	F	5’-GAA GCG TTA GTG AGC CGT CTG CG-3’
	R	5’-ATC AGC GAC CTT AAT ATC TTG CCA-3’
dnaN	F	5’-ATG AAA TTT ACC GTT GAA CGT GA-3’
	R	5’-AAT TTC TCA TTC GAG AGG ATT GC-3’
PCR Amplicon Sequencing
Primers	Forward (F)/Reverse (R)	Primer Sequences
thrA	F	5’-ATC CCG GCC GAT CAC ATG AT-3’
	R	5’-CTC CAG CAG CCC CTC TTT CAG-3’
purE	F	5’-CGC ATT ATT CCG GCG CGT GT-3’
	R	5’-CGC GGA TCG GGA TTT TCC AG-3’
sucA	F	5’-AGC ACC GAA GAG AAA CGC TG-3’
	R	5’-GGT TGT TGA TAA CGA TAC GTA C-3’
hisD	F	5’-GTC GGT CTG TAT ATT CCC GG-3’
	R	5’-GGT AAT CGC ATC CAC CAA ATC-3’
aroC	F	5’-GGC ACC AGT ATT GGC CTG CT-3’
	R	5’-CAT ATG CGC CAC AAT GTG TTG-3’
hemD	F	5’-GTG GCC TGG AGT TTT CCA CT-3’
	R	5’-GAC CAA TAG CCG ACA GCG TAG-3’
dnaN	F	5’-CCG ATT CTC GGT AAC CTG CT-3’
	R	5’-CCA TCC ACC AGC TTC GAG GT-3’
