# Supplementary material for: Global MLST of Salmonella Typhi Revisited in Post-genomic Era: Genetic Conservation, Population Structure, and Comparative Genomics of Rare Sequence Types
Source: Front Microbiol. 2016 Mar 2;7:270. doi: 10.3389/fmicb.2016.00270 (PMC4774407; doi:10.3389/fmicb.2016.00270)
Supplement: Supplementary file 3 [file Data_Sheet_3.XLSX]

## Sheet: Sheet1
Supplementary File 3
Names of isolates	Year of Isolation	Continent	Region within continent	Country	Source of Isolation	aroC	dnaN	hemD	hisD	purE	sucA	thrA	ST
ST2338/98	1905	South America	South America	Argentina	Blood	1	1	2	1	1	1	5	2
ST860/95	1905	South America	South America	Argentina	Stool	1	1	2	1	1	1	5	2
ST472/01	1905	South America	South America	Argentina	Stool	1	1	1	1	1	1	5	1
SGB82	1916	Asia	Northern Asia	Russia	Not provided	1	1	1	1	1	1	5	1
Ty2	1916	Asia	North Asia	Russia	Unknown	1	1	1	1	1	1	5	1
M223	1939	Unknown	Unknown	Unknown	Not provided	1	1	2	1	1	1	5	2
14-58	1958	Africa	Central Africa	Cameroon	Not provided	1	1	2	1	1	1	5	2
12-58	1958	Africa	Central Africa	Cameroon	Not provided	1	1	2	1	1	1	5	2
OVG_041	1958	America	America	USA	Not provided	1	1	2	1	1	1	5	2
69-61	1961	Africa	North Africa	Tunisia	Not provided	1	1	2	1	1	1	5	2
72-1258	1972	North America	North America	Mexico	Not provided	1	1	2	1	1	1	5	2
72-1907	1972	Asia	Southeast Asia	Vietnam	Not provided	1	1	1	1	1	1	5	1
73-1102	1973	Asia	Southeast Asia	Vietnam	Not provided	1	1	1	1	1	1	5	1
76-1406	1976	Asia	Southeast Asia	Indonesia	Blood	1	1	2	1	1	1	5	2
77-303	1977	Asia	South Asia	India	Not provided	1	1	2	1	1	1	5	2
80-2002	1980	Africa	East Africa	Madagascar	Not provided	1	1	2	1	1	1	5	2
MDUST302	1980	Australia & Oceania	Oceania	Papua New Guinea	Unknown	1	1	1	1	1	1	5	1
MDUST303	1980	Australia & Oceania	Oceania	Tonga	Unknown	1	1	1	1	1	1	5	1
MDUST306	1981	Australia & Oceania	Oceania	Fiji	Unknown	1	1	1	1	1	1	5	1
MDUST307	1981	Australia & Oceania	Oceania	Fiji	Unknown	1	1	1	1	1	1	5	1
MDUST309	1981	Australia & Oceania	Oceania	Fiji	Unknown	1	1	1	1	1	1	5	1
MDUST311	1982	Australia & Oceania	Oceania	Fiji	Stool	1	1	1	1	1	1	5	1
MDUST312	1982	Australia & Oceania	Oceania	Fiji	Stool	1	1	1	1	1	1	5	1
MDUST316	1982	Australia & Oceania	Oceania	Fiji	Unknown	1	1	1	1	1	1	5	1
MDUST317	1982	Australia & Oceania	Oceania	Fiji	Knee aspirate	1	1	1	1	1	1	5	1
MDUST318	1982	Australia & Oceania	Oceania	Fiji	Unknown	1	1	1	1	1	1	5	1
MDUST322	1983	Australia & Oceania	Oceania	Fiji	Blood	1	1	2	1	1	1	5	2
SGB92	1983	Asia	Southeast Asia	Indonesia	Not provided	1	1	2	1	1	1	5	2
404ty	1983	Asia	Southeast Asia	Indonesia	Unknown	*1	*1	2	*1	*1	1	5	2
MDUST319	1983	Australia & Oceania	Oceania	Fiji	Blood	1	1	1	1	1	1	5	1
MDUST320	1983	Australia & Oceania	Oceania	Fiji	Stool	1	1	1	1	1	1	5	1
MDUST321	1983	Australia & Oceania	Oceania	Fiji	Blood	1	1	1	1	1	1	5	1
MDUST323	1983	Australia & Oceania	Oceania	Fiji	Blood	1	1	1	1	1	1	5	1
MDUST334	1984	Australia & Oceania	Oceania	Fiji	Blood	1	1	2	1	1	1	5	2
MDUST339	1984	Australia & Oceania	Oceania	Fiji	Stool	1	1	2	1	1	1	5	2
MDUST337	1984	Australia & Oceania	Oceania	Fiji	Blood	1	1	1	1	1	1	5	1
MDUST346	1984	Australia & Oceania	Oceania	Fiji	Blood	1	1	1	1	1	1	5	1
1677/83*	1984	South America	South America	Chile	Environment (sewage contaminated water)	1	1	1	1	1	1	5	1
3121/84*	1984	South America	South America	Chile	Blood	1	1	1	1	1	1	5	1
MDUST345	1985	Australia & Oceania	Oceania	Papua New Guinea	Unknown	1	1	2	1	1	1	5	2
MDUST348	1985	Australia & Oceania	Oceania	Papua New Guinea	Unknown	1	1	2	1	1	1	5	2
MDUST349	1985	Australia & Oceania	Oceania	Fiji	Stool	1	1	2	1	1	1	5	2
MDUST350	1985	Australia & Oceania	Oceania	Fiji	Blood	1	1	2	1	1	1	5	2
J185	1985	Asia	Southeast Asia	Indonesia	Unknown	1	1	2	1	1	1	5	2
MDUST344	1985	Australia & Oceania	Oceania	Fiji	Stool	1	1	1	1	1	1	5	1
MDUST351	1985	Australia & Oceania	Oceania	Fiji	Stool	1	1	1	1	1	1	5	1
MDUST352	1986	Australia & Oceania	Oceania	Fiji	Blood	1	1	2	1	1	1	5	2
MDUST353	1986	Australia & Oceania	Oceania	Papua New Guinea	Blood	1	1	1	1	1	1	5	1
ST1165/87*	1987	Asia	Southeast Asia	Penang, Malaysia	Stool	1	1	2	1	1	1	5	2
ST495/87*	1987	Asia	Southeast Asia	Muar, Johor, Malaysia	Blood	1	1	1	1	1	1	5	1
MDUST301	1988	Asia	South Asia	India	Stool	1	1	2	1	1	1	5	2
ST1197/88	1988	South America	South America	Argentina	Urine	1	1	2	1	1	1	5	2
ST1625/88	1988	South America	South America	Argentina	Stool	1	1	1	1	1	1	5	1
MDUST304	1990	Australia & Oceania	Oceania	Papua New Guinea	Stool	1	1	2	1	1	1	5	2
MDUST305	1990	Australia & Oceania	Oceania	Papua New Guinea	Blood	1	1	2	1	1	1	5	2
ST286/90*	1990	Asia	Southeast Asia	Johor Bahru, Johor, Malaysia	Blood	1	1	1	1	1	1	5	1
STH2370	1991	South America	South America	Chile	Unknown	1	1	2	1	1	1	5	2
MDUST310	1991	Australia & Oceania	Oceania	Fiji	Stool	1	1	1	1	1	1	5	1
MDUST314	1991	Australia & Oceania	Oceania	Vanuatu	Blood	1	1	1	1	1	1	5	1
MDUST315	1991	Australia & Oceania	Oceania	Vanuatu	Stool	1	1	1	1	1	1	5	1
ST306/91*	1991	Asia	Southeast Asia	Kota, Kinabalu, Sabah, Malaysia	Blood	1	1	1	1	1	1	5	1
MDUST275	1992	Australia & Oceania	Oceania	Papua New Guinea	Stool	1	1	2	1	1	1	5	2
MDUST328	1992	Australia & Oceania	Oceania	Papua New Guinea	Blood	1	1	2	1	1	1	5	2
MDUST329	1992	Australia & Oceania	Oceania	Papua New Guinea	Blood	1	1	2	1	1	1	5	2
MDUST330	1992	Australia & Oceania	Oceania	Papua New Guinea	Blood	1	1	2	1	1	1	5	2
MDUST331	1992	Australia & Oceania	Oceania	Papua New Guinea	Blood	1	1	2	1	1	1	5	2
MDUST332	1992	Australia & Oceania	Oceania	Papua New Guinea	Blood	1	1	2	1	1	1	5	2
MDUST333	1992	Australia & Oceania	Oceania	Papua New Guinea	Blood	1	1	2	1	1	1	5	2
MDUST324	1992	Australia & Oceania	Oceania	Fiji	Stool	1	1	1	1	1	1	5	1
MDUST325	1992	Australia & Oceania	Oceania	Samoa	Blood	1	1	1	1	1	1	5	1
MDUST326	1992	Australia & Oceania	Oceania	Fiji	Stool	1	1	1	1	1	1	5	1
MDUST327	1992	Australia & Oceania	Oceania	Fiji	Blood	1	1	1	1	1	1	5	1
ct1-19	1993	Asia	Southeast Asia	Vietnam	Blood	1	1	2	1	1	1	5	2
ct1-7	1993	Asia	Southeast Asia	Vietnam	Blood	1	1	2	1	1	1	5	2
MDUST338	1993	Australia & Oceania	Oceania	Papua New Guinea	Blood	1	1	2	1	1	1	5	2
MDUST343	1993	Australia & Oceania	Oceania	Fiji	Blood	1	1	2	1	1	1	5	2
ty1-16	1993	Asia	Southeast Asia	Vietnam	Blood	1	1	2	1	1	1	5	2
ty1-30	1993	Asia	Southeast Asia	Vietnam	Blood	1	1	2	1	1	1	5	2
ty1-34	1993	Asia	Southeast Asia	Vietnam	Blood	1	1	2	1	1	1	5	2
ty2-32	1993	Asia	Southeast Asia	Vietnam	Blood	1	1	2	1	1	1	5	2
CT18	1993	Asia	Southeast Asia	Vietnam	Unknown	1	1	2	1	1	1	5	2
ct1-13	1993	Asia	Southeast Asia	Vietnam	Blood	1	1	1	1	1	1	5	1
ct1-17	1993	Asia	Southeast Asia	Vietnam	Blood	1	1	1	1	1	1	5	1
ct1-23	1993	Asia	Southeast Asia	Vietnam	Blood	1	1	1	1	1	1	5	1
ct1-3	1993	Asia	Southeast Asia	Vietnam	Blood	1	1	1	1	1	1	5	1
MDUST335	1993	Australia & Oceania	Oceania	Fiji	Stool	1	1	1	1	1	1	5	1
MDUST336	1993	Australia & Oceania	Oceania	Fiji	Stool	1	1	1	1	1	1	5	1
MDUST340	1993	Australia & Oceania	Oceania	Fiji	Stool	1	1	1	1	1	1	5	1
MDUST341	1993	Australia & Oceania	Oceania	Fiji	Stool	1	1	1	1	1	1	5	1
MDUST342	1993	Australia & Oceania	Oceania	Fiji	Stool	1	1	1	1	1	1	5	1
MDUST347	1993	Australia & Oceania	Oceania	Fiji	Stool	1	1	1	1	1	1	5	1
MDUST354	1993	Australia & Oceania	Oceania	Fiji	Blood	1	1	1	1	1	1	5	1
ty1-35	1993	Asia	Southeast Asia	Vietnam	Blood	1	1	1	1	1	1	5	1
ty1-48	1993	Asia	Southeast Asia	Vietnam	Blood	1	1	1	1	1	1	5	1
ty2-17	1993	Asia	Southeast Asia	Vietnam	Blood	1	1	1	1	1	1	5	1
dtc5	1994	Asia	Southeast Asia	Vietnam	Blood	1	1	2	1	1	1	5	2
MDUST276	1994	Australia & Oceania	Oceania	Papua New Guinea	Stool	1	1	2	1	1	1	5	2
MDUST313	1994	Australia & Oceania	Oceania	Papua New Guinea	Blood	1	1	2	1	1	1	5	2
MDUST355	1994	Australia & Oceania	Oceania	Papua New Guinea	Blood	1	1	2	1	1	1	5	2
MDUST356	1994	Australia & Oceania	Oceania	Papua New Guinea	Blood	1	1	2	1	1	1	5	2
MDUST357	1994	Australia & Oceania	Oceania	Papua New Guinea	Blood	1	1	2	1	1	1	5	2
MDUST56	1994	Australia & Oceania	Oceania	Fiji	Stool	1	1	2	1	1	1	5	2
MDUST57	1994	Australia & Oceania	Oceania	Fiji	Blood	1	1	2	1	1	1	5	2
MDUST63	1994	Australia & Oceania	Oceania	Fiji	Stool	1	1	2	1	1	1	5	2
MDUST64	1994	Australia & Oceania	Oceania	Fiji	Stool & Blood	1	1	2	1	1	1	5	2
MDUST65	1994	Australia & Oceania	Oceania	Fiji	Stool	1	1	2	1	1	1	5	2
MDUST66	1994	Australia & Oceania	Oceania	Fiji	Stool	1	1	2	1	1	1	5	2
MDUST68	1994	Australia & Oceania	Oceania	Fiji	Stool	1	1	2	1	1	1	5	2
ty2-107	1994	Asia	Southeast Asia	Vietnam	Blood	1	1	2	1	1	1	5	2
ty2-111	1994	Asia	Southeast Asia	Vietnam	Blood	1	1	2	1	1	1	5	2
ty2-166	1994	Asia	Southeast Asia	Vietnam	Blood	1	1	2	1	1	1	5	2
ty2-75	1994	Asia	Southeast Asia	Vietnam	Blood	1	1	2	1	1	1	5	2
ty2-86	1994	Asia	Southeast Asia	Vietnam	Blood	1	1	2	1	1	1	5	2
ty2-91	1994	Asia	Southeast Asia	Vietnam	Blood	1	1	2	1	1	1	5	2
ty2-98	1994	Asia	Southeast Asia	Vietnam	Blood	1	1	2	1	1	1	5	2
ty2-99	1994	Asia	Southeast Asia	Vietnam	Blood	1	1	2	1	1	1	5	2
ct1-102	1994	Asia	Southeast Asia	Vietnam	Blood	1	1	1	1	1	1	5	1
ct1-105	1994	Asia	Southeast Asia	Vietnam	Blood	1	1	1	1	1	1	5	1
ct1-107	1994	Asia	Southeast Asia	Vietnam	Blood	1	1	1	1	1	1	5	1
ct1-33	1994	Asia	Southeast Asia	Vietnam	Blood	1	1	1	1	1	1	5	1
ct1-34	1994	Asia	Southeast Asia	Vietnam	Blood	1	1	1	1	1	1	5	1
ct1-40	1994	Asia	Southeast Asia	Vietnam	Blood	1	1	1	1	1	1	5	1
ct1-45	1994	Asia	Southeast Asia	Vietnam	Blood	1	1	1	1	1	1	5	1
ct1-65	1994	Asia	Southeast Asia	Vietnam	Blood	1	1	1	1	1	1	5	1
ct1-66	1994	Asia	Southeast Asia	Vietnam	Blood	1	1	1	1	1	1	5	1
ct1-69	1994	Asia	Southeast Asia	Vietnam	Blood	1	1	1	1	1	1	5	1
ct1-70	1994	Asia	Southeast Asia	Vietnam	Blood	1	1	1	1	1	1	5	1
dtc102	1994	Asia	Southeast Asia	Vietnam	Blood	1	1	1	1	1	1	5	1
dtc103	1994	Asia	Southeast Asia	Vietnam	Blood	1	1	1	1	1	1	5	1
dtc105	1994	Asia	Southeast Asia	Vietnam	Blood	1	1	1	1	1	1	5	1
dtc107	1994	Asia	Southeast Asia	Vietnam	Blood	1	1	1	1	1	1	5	1
dtc109	1994	Asia	Southeast Asia	Vietnam	Blood	1	1	1	1	1	1	5	1
dtc110	1994	Asia	Southeast Asia	Vietnam	Blood	1	1	1	1	1	1	5	1
dtc111	1994	Asia	Southeast Asia	Vietnam	Blood	1	1	1	1	1	1	5	1
dtc20	1994	Asia	Southeast Asia	Vietnam	Blood	1	1	1	1	1	1	5	1
dtc21	1994	Asia	Southeast Asia	Vietnam	Blood	1	1	1	1	1	1	5	1
dtc3	1994	Asia	Southeast Asia	Vietnam	Blood	1	1	1	1	1	1	5	1
dtc57	1994	Asia	Southeast Asia	Vietnam	Blood	1	1	1	1	1	1	5	1
dtc69	1994	Asia	Southeast Asia	Vietnam	Blood	1	1	1	1	1	1	5	1
dtc71	1994	Asia	Southeast Asia	Vietnam	Blood	1	1	1	1	1	1	5	1
dtc76	1994	Asia	Southeast Asia	Vietnam	Blood	1	1	1	1	1	1	5	1
dtc79	1994	Asia	Southeast Asia	Vietnam	Blood	1	1	1	1	1	1	5	1
dtc8	1994	Asia	Southeast Asia	Vietnam	Blood	1	1	1	1	1	1	5	1
dtc80	1994	Asia	Southeast Asia	Vietnam	Blood	1	1	1	1	1	1	5	1
dtc81	1994	Asia	Southeast Asia	Vietnam	Blood	1	1	1	1	1	1	5	1
dtc84	1994	Asia	Southeast Asia	Vietnam	Blood	1	1	1	1	1	1	5	1
dtc86	1994	Asia	Southeast Asia	Vietnam	Blood	1	1	1	1	1	1	5	1
dtc90	1994	Asia	Southeast Asia	Vietnam	Blood	1	1	1	1	1	1	5	1
dtc92	1994	Asia	Southeast Asia	Vietnam	Blood	1	1	1	1	1	1	5	1
dtc93	1994	Asia	Southeast Asia	Vietnam	Blood	1	1	1	1	1	1	5	1
dtc95	1994	Asia	Southeast Asia	Vietnam	Blood	1	1	1	1	1	1	5	1
dtc97	1994	Asia	Southeast Asia	Vietnam	Blood	1	1	1	1	1	1	5	1
dtc98	1994	Asia	Southeast Asia	Vietnam	Blood	1	1	1	1	1	1	5	1
dtc99	1994	Asia	Southeast Asia	Vietnam	Blood	1	1	1	1	1	1	5	1
MDUST58	1994	Australia & Oceania	Oceania	Fiji	Stool	1	1	1	1	1	1	5	1
MDUST59	1994	Australia & Oceania	Oceania	Fiji	Stool	1	1	1	1	1	1	5	1
MDUST60	1994	Australia & Oceania	Oceania	Fiji	Stool	1	1	1	1	1	1	5	1
MDUST61	1994	Australia & Oceania	Oceania	Fiji	Stool	1	1	1	1	1	1	5	1
MDUST62	1994	Australia & Oceania	Oceania	Fiji	Blood	1	1	1	1	1	1	5	1
MDUST67	1994	Australia & Oceania	Oceania	Fiji	Stool	1	1	1	1	1	1	5	1
ty2-100	1994	Asia	Southeast Asia	Vietnam	Blood	1	1	1	1	1	1	5	1
ty2-101	1994	Asia	Southeast Asia	Vietnam	Blood	1	1	1	1	1	1	5	1
ty2-103	1994	Asia	Southeast Asia	Vietnam	Blood	1	1	1	1	1	1	5	1
ty2-104	1994	Asia	Southeast Asia	Vietnam	Blood	1	1	1	1	1	1	5	1
ty2-105	1994	Asia	Southeast Asia	Vietnam	Blood	1	1	1	1	1	1	5	1
ty2-106	1994	Asia	Southeast Asia	Vietnam	Blood	1	1	1	1	1	1	5	1
ty2-108	1994	Asia	Southeast Asia	Vietnam	Blood	1	1	1	1	1	1	5	1
ty2-113	1994	Asia	Southeast Asia	Vietnam	Blood	1	1	1	1	1	1	5	1
ty2-114	1994	Asia	Southeast Asia	Vietnam	Blood	1	1	1	1	1	1	5	1
ty2-115	1994	Asia	Southeast Asia	Vietnam	Blood	1	1	1	1	1	1	5	1
ty2-116	1994	Asia	Southeast Asia	Vietnam	Blood	1	1	1	1	1	1	5	1
ty2-119	1994	Asia	Southeast Asia	Vietnam	Blood	1	1	1	1	1	1	5	1
ty2-120	1994	Asia	Southeast Asia	Vietnam	Blood	1	1	1	1	1	1	5	1
ty2-121	1994	Asia	Southeast Asia	Vietnam	Blood	1	1	1	1	1	1	5	1
ty2-122	1994	Asia	Southeast Asia	Vietnam	Blood	1	1	1	1	1	1	5	1
ty2-123	1994	Asia	Southeast Asia	Vietnam	Blood	1	1	1	1	1	1	5	1
ty2-124	1994	Asia	Southeast Asia	Vietnam	Blood	1	1	1	1	1	1	5	1
ty2-131	1994	Asia	Southeast Asia	Vietnam	Blood	1	1	1	1	1	1	5	1
ty2-132	1994	Asia	Southeast Asia	Vietnam	Blood	1	1	1	1	1	1	5	1
ty2-133	1994	Asia	Southeast Asia	Vietnam	Blood	1	1	1	1	1	1	5	1
ty2-134	1994	Asia	Southeast Asia	Vietnam	Blood	1	1	1	1	1	1	5	1
ty2-138	1994	Asia	Southeast Asia	Vietnam	Blood	1	1	1	1	1	1	5	1
ty2-139	1994	Asia	Southeast Asia	Vietnam	Blood	1	1	1	1	1	1	5	1
ty2-141	1994	Asia	Southeast Asia	Vietnam	Blood	1	1	1	1	1	1	5	1
ty2-143	1994	Asia	Southeast Asia	Vietnam	Blood	1	1	1	1	1	1	5	1
ty2-144	1994	Asia	Southeast Asia	Vietnam	Blood	1	1	1	1	1	1	5	1
ty2-146	1994	Asia	Southeast Asia	Vietnam	Blood	1	1	1	1	1	1	5	1
ty2-150	1994	Asia	Southeast Asia	Vietnam	Blood	1	1	1	1	1	1	5	1
ty2-153	1994	Asia	Southeast Asia	Vietnam	Blood	1	1	1	1	1	1	5	1
ty2-154	1994	Asia	Southeast Asia	Vietnam	Blood	1	1	1	1	1	1	5	1
ty2-155	1994	Asia	Southeast Asia	Vietnam	Blood	1	1	1	1	1	1	5	1
ty2-160	1994	Asia	Southeast Asia	Vietnam	Blood	1	1	1	1	1	1	5	1
ty2-68	1994	Asia	Southeast Asia	Vietnam	Blood	1	1	1	1	1	1	5	1
ty2-69	1994	Asia	Southeast Asia	Vietnam	Blood	1	1	1	1	1	1	5	1
ty2-71	1994	Asia	Southeast Asia	Vietnam	Blood	1	1	1	1	1	1	5	1
ty2-76	1994	Asia	Southeast Asia	Vietnam	Blood	1	1	1	1	1	1	5	1
ty2-80	1994	Asia	Southeast Asia	Vietnam	Blood	1	1	1	1	1	1	5	1
ty2-90	1994	Asia	Southeast Asia	Vietnam	Blood	1	1	1	1	1	1	5	1
ty2-93	1994	Asia	Southeast Asia	Vietnam	Blood	1	1	1	1	1	1	5	1
dn10	1995	Asia	Southeast Asia	Vietnam	Blood	1	1	1	1	1	1	5	1
dn12	1995	Asia	Southeast Asia	Vietnam	Blood	1	1	1	1	1	1	5	1
dn14	1995	Asia	Southeast Asia	Vietnam	Blood	1	1	1	1	1	1	5	1
dn15	1995	Asia	Southeast Asia	Vietnam	Blood	1	1	1	1	1	1	5	1
dn17	1995	Asia	Southeast Asia	Vietnam	Blood	1	1	1	1	1	1	5	1
dn18	1995	Asia	Southeast Asia	Vietnam	Blood	1	1	1	1	1	1	5	1
dn19	1995	Asia	Southeast Asia	Vietnam	Blood	1	1	1	1	1	1	5	1
dn20	1995	Asia	Southeast Asia	Vietnam	Blood	1	1	1	1	1	1	5	1
dn21	1995	Asia	Southeast Asia	Vietnam	Blood	1	1	1	1	1	1	5	1
dn22	1995	Asia	Southeast Asia	Vietnam	Blood	1	1	1	1	1	1	5	1
dn26	1995	Asia	Southeast Asia	Vietnam	Blood	1	1	1	1	1	1	5	1
dn28	1995	Asia	Southeast Asia	Vietnam	Blood	1	1	1	1	1	1	5	1
dn38	1995	Asia	Southeast Asia	Vietnam	Blood	1	1	1	1	1	1	5	1
dn40	1995	Asia	Southeast Asia	Vietnam	Blood	1	1	1	1	1	1	5	1
dn45	1995	Asia	Southeast Asia	Vietnam	Blood	1	1	1	1	1	1	5	1
dn51	1995	Asia	Southeast Asia	Vietnam	Blood	1	1	1	1	1	1	5	1
dn56	1995	Asia	Southeast Asia	Vietnam	Blood	1	1	1	1	1	1	5	1
dn57	1995	Asia	Southeast Asia	Vietnam	Blood	1	1	1	1	1	1	5	1
dn61	1995	Asia	Southeast Asia	Vietnam	Blood	1	1	1	1	1	1	5	1
dn63	1995	Asia	Southeast Asia	Vietnam	Blood	1	1	1	1	1	1	5	1
dn67	1995	Asia	Southeast Asia	Vietnam	Blood	1	1	1	1	1	1	5	1
dn86	1995	Asia	Southeast Asia	Vietnam	Blood	1	1	1	1	1	1	5	1
dn88	1995	Asia	Southeast Asia	Vietnam	Blood	1	1	1	1	1	1	5	1
dn89	1995	Asia	Southeast Asia	Vietnam	Blood	1	1	1	1	1	1	5	1
dn93	1995	Asia	Southeast Asia	Vietnam	Blood	1	1	1	1	1	1	5	1
dn95	1995	Asia	Southeast Asia	Vietnam	Blood	1	1	1	1	1	1	5	1
dtc115	1995	Asia	Southeast Asia	Vietnam	Blood	1	1	1	1	1	1	5	1
dtc116	1995	Asia	Southeast Asia	Vietnam	Blood	1	1	1	1	1	1	5	1
dtc122	1995	Asia	Southeast Asia	Vietnam	Blood	1	1	1	1	1	1	5	1
dtc131	1995	Asia	Southeast Asia	Vietnam	Blood	1	1	1	1	1	1	5	1
dtc138	1995	Asia	Southeast Asia	Vietnam	Blood	1	1	1	1	1	1	5	1
dtc139	1995	Asia	Southeast Asia	Vietnam	Blood	1	1	1	1	1	1	5	1
dtc150	1995	Asia	Southeast Asia	Vietnam	Blood	1	1	1	1	1	1	5	1
dtc153	1995	Asia	Southeast Asia	Vietnam	Blood	1	1	1	1	1	1	5	1
dtc174	1995	Asia	Southeast Asia	Vietnam	Blood	1	1	1	1	1	1	5	1
dtc180	1995	Asia	Southeast Asia	Vietnam	Blood	1	1	1	1	1	1	5	1
dty1-46	1995	Asia	Southeast Asia	Vietnam	Blood	1	1	1	1	1	1	5	1
dty1-58	1995	Asia	Southeast Asia	Vietnam	Blood	1	1	1	1	1	1	5	1
dty1-67	1995	Asia	Southeast Asia	Vietnam	Blood	1	1	1	1	1	1	5	1
ipt16	1995	Asia	Southeast Asia	Vietnam	Blood	1	1	1	1	1	1	5	1
ipt19	1995	Asia	Southeast Asia	Vietnam	Blood	1	1	1	1	1	1	5	1
MDUST51	1995	Australia & Oceania	Oceania	Fiji	Stool	1	1	1	1	1	1	5	1
MDUST52	1995	Australia & Oceania	Oceania	Fiji	Stool	1	1	1	1	1	1	5	1
MDUST53	1995	Australia & Oceania	Oceania	Fiji	Stool	1	1	1	1	1	1	5	1
MDUST54	1995	Australia & Oceania	Oceania	Fiji	Stool	1	1	1	1	1	1	5	1
MDUST55	1995	Australia & Oceania	Oceania	Fiji	Blood	1	1	1	1	1	1	5	1
ty2-170	1995	Asia	Southeast Asia	Vietnam	Blood	1	1	1	1	1	1	5	1
ty2-173	1995	Asia	Southeast Asia	Vietnam	Blood	1	1	1	1	1	1	5	1
BRD948	1996	Europe	Eastern Europe	Russia	Not provided	#N/A	1	1	1	1	1	5	*1
MDUST274	1996	Australia & Oceania	Oceania	Papua New Guinea	Blood	1	1	2	1	1	1	5	2
MDUST358	1996	Australia & Oceania	Oceania	Papua New Guinea	Stool	1	1	2	1	1	1	5	2
MDUST359	1996	Australia & Oceania	Oceania	Papua New Guinea	Blood	1	1	2	1	1	1	5	2
MDUST45	1996	Australia & Oceania	Oceania	Fiji	Blood	1	1	2	1	1	1	5	2
MDUST46	1996	Australia & Oceania	Oceania	Fiji	Blood	1	1	2	1	1	1	5	2
MDUST48	1996	Australia & Oceania	Oceania	Fiji	Stool	1	1	2	1	1	1	5	2
dn108	1996	Asia	Southeast Asia	Vietnam	Blood	1	1	1	1	1	1	5	1
dn109	1996	Asia	Southeast Asia	Vietnam	Blood	1	1	1	1	1	1	5	1
dn110	1996	Asia	Southeast Asia	Vietnam	Blood	1	1	1	1	1	1	5	1
dn113	1996	Asia	Southeast Asia	Vietnam	Blood	1	1	1	1	1	1	5	1
dn121	1996	Asia	Southeast Asia	Vietnam	Blood	1	1	1	1	1	1	5	1
dn122	1996	Asia	Southeast Asia	Vietnam	Blood	1	1	1	1	1	1	5	1
dn123	1996	Asia	Southeast Asia	Vietnam	Blood	1	1	1	1	1	1	5	1
dn126	1996	Asia	Southeast Asia	Vietnam	Blood	1	1	1	1	1	1	5	1
dn136	1996	Asia	Southeast Asia	Vietnam	Blood	1	1	1	1	1	1	5	1
dn137	1996	Asia	Southeast Asia	Vietnam	Blood	1	1	1	1	1	1	5	1
dn145	1996	Asia	Southeast Asia	Vietnam	Blood	1	1	1	1	1	1	5	1
dn148	1996	Asia	Southeast Asia	Vietnam	Blood	1	1	1	1	1	1	5	1
dn149	1996	Asia	Southeast Asia	Vietnam	Blood	1	1	1	1	1	1	5	1
dn152	1996	Asia	Southeast Asia	Vietnam	Blood	1	1	1	1	1	1	5	1
dn154	1996	Asia	Southeast Asia	Vietnam	Blood	1	1	1	1	1	1	5	1
dn160	1996	Asia	Southeast Asia	Vietnam	Blood	1	1	1	1	1	1	5	1
dn162	1996	Asia	Southeast Asia	Vietnam	Blood	1	1	1	1	1	1	5	1
dn163	1996	Asia	Southeast Asia	Vietnam	Blood	1	1	1	1	1	1	5	1
dn174	1996	Asia	Southeast Asia	Vietnam	Blood	1	1	1	1	1	1	5	1
dn176	1996	Asia	Southeast Asia	Vietnam	Blood	1	1	1	1	1	1	5	1
dn178	1996	Asia	Southeast Asia	Vietnam	Blood	1	1	1	1	1	1	5	1
dn182	1996	Asia	Southeast Asia	Vietnam	Blood	1	1	1	1	1	1	5	1
dn189	1996	Asia	Southeast Asia	Vietnam	Blood	1	1	1	1	1	1	5	1
dn191	1996	Asia	Southeast Asia	Vietnam	Blood	1	1	1	1	1	1	5	1
dn192	1996	Asia	Southeast Asia	Vietnam	Blood	1	1	1	1	1	1	5	1
E96-12081	1996	Africa	East Africa	Madagascar	Not provided	1	1	1	1	1	1	5	1
MDUST35	1996	Australia & Oceania	Oceania	Fiji	Blood	1	1	1	1	1	1	5	1
MDUST36	1996	Australia & Oceania	Oceania	Fiji	Stool	1	1	1	1	1	1	5	1
MDUST37	1996	Australia & Oceania	Oceania	Fiji	Stool	1	1	1	1	1	1	5	1
MDUST38	1996	Australia & Oceania	Oceania	Fiji	Stool	1	1	1	1	1	1	5	1
MDUST39	1996	Australia & Oceania	Oceania	Fiji	Stool	1	1	1	1	1	1	5	1
MDUST40	1996	Australia & Oceania	Oceania	Fiji	Stool	1	1	1	1	1	1	5	1
MDUST41	1996	Australia & Oceania	Oceania	Fiji	Blood	1	1	1	1	1	1	5	1
MDUST42	1996	Australia & Oceania	Oceania	Fiji	Blood	1	1	1	1	1	1	5	1
MDUST43	1996	Australia & Oceania	Oceania	Fiji	Blood	1	1	1	1	1	1	5	1
MDUST44	1996	Australia & Oceania	Oceania	Fiji	Blood	1	1	1	1	1	1	5	1
MDUST47	1996	Australia & Oceania	Oceania	Fiji	Blood	1	1	1	1	1	1	5	1
MDUST49	1996	Australia & Oceania	Oceania	Fiji	Stool	1	1	1	1	1	1	5	1
MDUST50	1996	Australia & Oceania	Oceania	Fiji	Stool	1	1	1	1	1	1	5	1
MDUST69	1996	Australia & Oceania	Oceania	Fiji	Stool	1	1	1	1	1	1	5	1
E97-2307	1997	Asia	South Asia	India	Not provided	1	1	2	1	1	1	5	2
E97-2364	1997	Asia	South Asia	India	Not provided	1	1	2	1	1	1	5	2
E97-3246	1997	Africa	East Africa	Madagascar	Not provided	1	1	2	1	1	1	5	2
E97-9141	1997	Asia	Western Asia	Turkey	Not provided	1	1	2	1	1	1	5	2
ipt57	1997	Asia	Southeast Asia	Vietnam	Blood	1	1	2	1	1	1	5	2
ty3-199	1997	Asia	Southeast Asia	Vietnam	Blood	1	1	2	1	1	1	5	2
ty3-213	1997	Asia	Southeast Asia	Vietnam	Blood	1	1	2	1	1	1	5	2
TP3/97*	1997	Asia	Southeast Asia	Ipoh, Perak, Malaysia	Blood	1	1	2	1	1	1	5	2
dty1-71	1997	Asia	Southeast Asia	Vietnam	Blood	1	1	1	1	1	1	5	1
dty1-73	1997	Asia	Southeast Asia	Vietnam	Blood	1	1	1	1	1	1	5	1
dty1-75	1997	Asia	Southeast Asia	Vietnam	Blood	1	1	1	1	1	1	5	1
dty1-80	1997	Asia	Southeast Asia	Vietnam	Blood	1	1	1	1	1	1	5	1
dty1-86	1997	Asia	Southeast Asia	Vietnam	Blood	1	1	1	1	1	1	5	1
dty1-88	1997	Asia	Southeast Asia	Vietnam	Blood	1	1	1	1	1	1	5	1
dty1-89	1997	Asia	Southeast Asia	Vietnam	Blood	1	1	1	1	1	1	5	1
dty1-91	1997	Asia	Southeast Asia	Vietnam	Blood	1	1	1	1	1	1	5	1
dty1-93	1997	Asia	Southeast Asia	Vietnam	Blood	1	1	1	1	1	1	5	1
dty1-99	1997	Asia	Southeast Asia	Vietnam	Blood	1	1	1	1	1	1	5	1
ipt41	1997	Asia	Southeast Asia	Vietnam	Blood	1	1	1	1	1	1	5	1
ipt43	1997	Asia	Southeast Asia	Vietnam	Blood	1	1	1	1	1	1	5	1
ipt47	1997	Asia	Southeast Asia	Vietnam	Blood	1	1	1	1	1	1	5	1
ipt51	1997	Asia	Southeast Asia	Vietnam	Blood	1	1	1	1	1	1	5	1
ipt61	1997	Asia	Southeast Asia	Vietnam	Blood	1	1	1	1	1	1	5	1
ipt76	1997	Asia	Southeast Asia	Vietnam	Blood	1	1	1	1	1	1	5	1
ipt79	1997	Asia	Southeast Asia	Vietnam	Blood	1	1	1	1	1	1	5	1
MDUST33	1997	Australia & Oceania	Oceania	Fiji	Stool	1	1	1	1	1	1	5	1
MDUST34	1997	Australia & Oceania	Oceania	Fiji	Pus	1	1	1	1	1	1	5	1
ty3-191	1997	Asia	Southeast Asia	Vietnam	Blood	1	1	1	1	1	1	5	1
ty3-193	1997	Asia	Southeast Asia	Vietnam	Blood	1	1	1	1	1	1	5	1
ty3-194	1997	Asia	Southeast Asia	Vietnam	Blood	1	1	1	1	1	1	5	1
ty3-196	1997	Asia	Southeast Asia	Vietnam	Blood	1	1	1	1	1	1	5	1
ty3-197	1997	Asia	Southeast Asia	Vietnam	Blood	1	1	1	1	1	1	5	1
ty3-201	1997	Asia	Southeast Asia	Vietnam	Blood	1	1	1	1	1	1	5	1
ty3-202	1997	Asia	Southeast Asia	Vietnam	Blood	1	1	1	1	1	1	5	1
ty3-205	1997	Asia	Southeast Asia	Vietnam	Blood	1	1	1	1	1	1	5	1
ty3-206	1997	Asia	Southeast Asia	Vietnam	Blood	1	1	1	1	1	1	5	1
ty3-207	1997	Asia	Southeast Asia	Vietnam	Blood	1	1	1	1	1	1	5	1
ty3-211	1997	Asia	Southeast Asia	Vietnam	Blood	1	1	1	1	1	1	5	1
ty3-212	1997	Asia	Southeast Asia	Vietnam	Blood	1	1	1	1	1	1	5	1
ty3-214	1997	Asia	Southeast Asia	Vietnam	Blood	1	1	1	1	1	1	5	1
ty3-215	1997	Asia	Southeast Asia	Vietnam	Blood	1	1	1	1	1	1	5	1
ty3-222	1997	Asia	Southeast Asia	Vietnam	Blood	1	1	1	1	1	1	5	1
ty3-224	1997	Asia	Southeast Asia	Vietnam	Blood	1	1	1	1	1	1	5	1
ty3-226	1997	Asia	Southeast Asia	Vietnam	Blood	1	1	1	1	1	1	5	1
TP12/97*	1997	Asia	Southeast Asia	Kuala Lumpur, Malaysia	Stool	1	1	1	1	1	1	5	1
as16	1998	Asia	Southeast Asia	Vietnam	Blood	1	1	2	1	1	1	5	2
E98-11555	1998	Asia	Western Asia	Armenia	Not provided	1	1	2	1	1	1	5	2
E98-2107	1998	Africa	West Africa	Senegal	Not provided	1	1	2	1	1	1	5	2
E98-2601	1998	Africa	West Africa	Gabon	Not provided	1	1	2	1	1	1	5	2
E98-4364	1998	North America	North America	Mexico	Not provided	1	1	2	1	1	1	5	2
E98-8119	1998	South America	South America	Peru	Not provided	1	1	2	1	1	1	5	2
E98-8120	1998	Africa	Central Africa	Cameroon	Not provided	1	1	2	1	1	1	5	2
MDUST298	1998	Australia & Oceania	Oceania	Papua New Guinea	Blood	1	1	2	1	1	1	5	2
MDUST299	1998	Australia & Oceania	Oceania	Papua New Guinea	Blood	1	1	2	1	1	1	5	2
MDUST300	1998	Australia & Oceania	Oceania	Papua New Guinea	Stool	1	1	2	1	1	1	5	2
MDUST360	1998	Australia & Oceania	Oceania	Papua New Guinea	Stool	1	1	2	1	1	1	5	2
MDUST361	1998	Australia & Oceania	Oceania	Papua New Guinea	Stool	1	1	2	1	1	1	5	2
MDUST362	1998	Australia & Oceania	Oceania	Papua New Guinea	Blood	1	1	2	1	1	1	5	2
MDUST363	1998	Australia & Oceania	Oceania	Papua New Guinea	Blood	1	1	2	1	1	1	5	2
SGB87	1998	Africa	East Africa	Kenya	Not provided	1	1	2	1	1	1	5	2
SGB88	1998	Asia	South Asia	Bangladesh	Not provided	1	1	2	1	1	1	5	2
E98-0664	1998	Africa	East Africa	Kenya	Unknown	1	*1	2	1	1	1	*5	2
E98-2068	1998	Asia	South Asia	Bangladesh	Unknown	1	1	*2	*1	1	*ND	5	2
E98-3139	1998	North America	North America	Mexico	Unknown	1	1	2	1	1	1	5	2
UJ308A**	1998	Australia & Oceania	Oceania	Papua New Guinea	Unknown	1	1	2	1	1	1	5	2
UJ816A**	1998	Australia & Oceania	Oceania	Papua New Guinea	Unknown	1	1	2	1	1	1	5	2
UJ308A/98**	1998	Australia & Oceania	Oceania	Papua New Guinea	Blood	1	1	2	1	1	1	5	2
as118	1998	Asia	Southeast Asia	Vietnam	Blood	1	1	1	1	1	1	5	1
E98-6926	1998	Africa	West Africa	Mauritania	Not provided	1	1	1	1	1	1	5	1
ipt83	1998	Asia	Southeast Asia	Vietnam	Blood	1	1	1	1	1	1	5	1
ty3-243	1998	Asia	Southeast Asia	Vietnam	Blood	1	1	1	1	1	1	5	1
ty3-253	1998	Asia	Southeast Asia	Vietnam	Blood	1	1	1	1	1	1	5	1
ty3-254	1998	Asia	Southeast Asia	Vietnam	Blood	1	1	1	1	1	1	5	1
ty3-269	1998	Asia	Southeast Asia	Vietnam	Blood	1	1	1	1	1	1	5	1
SGB113	1998	Asia	Southeast Asia	Vietnam	Not provided	1	1	1	1	1	1	5	1
as257	1999	Asia	Southeast Asia	Vietnam	Blood	1	1	2	1	1	1	5	2
E99-1028	1999	Africa	West Africa	Senegal	Not provided	1	1	2	1	1	1	5	2
E99-2862	1999	Africa	North Africa	Egypt	Not provided	1	1	2	1	1	1	5	2
E99-4879	1999	Africa	North Africa	Morocco	Not provided	1	1	2	1	1	1	5	2
E99-5920	1999	Africa	North Africa	Tunisia	Not provided	1	1	2	1	1	1	5	2
E99-6359	1999	Africa	West Africa	Mali	Not provided	1	1	2	1	1	1	5	2
E99-6478	1999	Africa	West Africa	Guinea	Not provided	1	1	2	1	1	1	5	2
E99-6646	1999	Africa	North Africa	Algeria	Not provided	1	1	2	1	1	1	5	2
E99-6785	1999	Africa	North Africa	Morocco	Not provided	1	1	2	1	1	1	5	2
E99-7012	1999	Africa	North Africa	Morocco	Not provided	1	1	2	1	1	1	5	2
E99-8013	1999	Africa	North Africa	Morocco	Not provided	1	1	2	1	1	1	5	2
E99-8067	1999	Africa	North Africa	Algeria	Not provided	1	1	2	1	1	1	5	2
E99-9082	1999	Africa	West Africa	Niger	Not provided	1	1	2	1	1	1	5	2
MDUST364	1999	Australia & Oceania	Oceania	Papua New Guinea	Stool	1	1	2	1	1	1	5	2
ST3090/99	1999	South America	South America	Argentina	Stool	1	1	2	1	1	1	5	2
UJ816A/99**	1999	Australia & Oceania	Oceania	Papua New Guinea	Blood	1	1	2	1	1	1	5	2
as250	1999	Asia	Southeast Asia	Vietnam	Blood	1	1	1	1	1	1	5	1
as252	1999	Asia	Southeast Asia	Vietnam	Blood	1	1	1	1	1	1	5	1
E99-8095	1999	Africa	North Africa	Algeria	Not provided	1	1	1	1	1	1	5	1
E99-8635	1999	Asia	South Asia	Nepal	Blood	1	1	1	1	1	1	5	1
E99-9794	1999	Africa	East Africa	Comoros	Not provided	1	1	1	1	1	1	5	1
E00-1382	2000	Africa	North Africa	Algeria	Not provided	1	1	2	1	1	1	5	2
E00-2388	2000	Africa	North Africa	Egypt	Not provided	1	1	2	1	1	1	5	2
E00-2756	2000	Asia	South Asia	India	Not provided	1	1	2	1	1	1	5	2
E00-3201	2000	Africa	West Africa	Mali	Not provided	1	1	2	1	1	1	5	2
E00-3370	2000	Africa	North Africa	Morocco	Not provided	1	1	2	1	1	1	5	2
E00-3459	2000	Africa	East Africa	Madagascar	Not provided	1	1	2	1	1	1	5	2
E00-5869	2000	Asia	South Asia	Bangladesh	Not provided	1	1	2	1	1	1	5	2
E00-6599	2000	Africa	West Africa	Cape Verde	Not provided	1	1	2	1	1	1	5	2
E00-6999	2000	South America	South America	Peru	Not provided	1	1	2	1	1	1	5	2
E00-7463	2000	Africa	North Africa	Morocco	Not provided	1	1	2	1	1	1	5	2
E00-7666	2000	Africa	North Africa	Tunisia	Not provided	1	1	2	1	1	1	5	2
E00-7878	2000	Africa	North Africa	Morocco	Not provided	1	1	2	1	1	1	5	2
IPCA	2000	Africa	Central Africa	Cameroon	Not provided	1	1	2	1	1	1	5	2
SGB89	2000	Africa	North Africa	Morocco	Not provided	1	1	2	1	1	1	5	2
E00-7866	2000	Africa	North Africa	Morocco	Unknown	*1	1	2	1	1	1	5	2
TP5/00*	2000	Asia	Southeast Asia	Kota Bharu, Kelantan, Malaysia	Stool	1	1	2	1	1	1	5	2
E00-6172	2000	Asia	Southeast Asia	Indonesia	Blood	1	1	1	1	1	1	5	1
E00-6657	2000	Africa	North Africa	Morocco	Not provided	1	1	1	1	1	1	5	1
E00-9345	2000	Asia	South Asia	India	Not provided	1	1	1	1	1	1	5	1
LNT358	2000	Asia	Southeast Asia	Laos	Blood	1	1	1	1	1	1	5	1
MDUST31	2000	Australia & Oceania	Oceania	Fiji	Blood	1	1	1	1	1	1	5	1
MDUST32	2000	Australia & Oceania	Oceania	Fiji	Blood	1	1	1	1	1	1	5	1
UI247	2000	Asia	Southeast Asia	Laos	Blood	1	1	1	1	1	1	5	1
UI286	2000	Asia	Southeast Asia	Laos	Blood	1	1	1	1	1	1	5	1
UI315	2000	Asia	Southeast Asia	Laos	Blood	1	1	1	1	1	1	5	1
UI473	2000	Asia	Southeast Asia	Laos	Blood	1	1	1	1	1	1	5	1
UI54	2000	Asia	Southeast Asia	Laos	Blood	1	1	1	1	1	1	5	1
E01-1747	2001	Africa	Central Africa	Cameroon	Not provided	1	1	2	1	1	1	5	2
E01-1811	2001	Africa	West Africa	Mali	Not provided	1	1	2	1	1	1	5	2
E01-7101	2001	Africa	West Africa	Togo	Not provided	1	1	2	1	1	1	5	2
MDUST277	2001	Australia & Oceania	Oceania	Papua New Guinea	Blood	1	1	2	1	1	1	5	2
MDUST278	2001	Australia & Oceania	Oceania	Papua New Guinea	Blood	1	1	2	1	1	1	5	2
UI1203	2001	Asia	Southeast Asia	Laos	Blood	1	1	2	1	1	1	5	2
UI1236	2001	Asia	Southeast Asia	Laos	Blood	1	1	2	1	1	1	5	2
ST1134/01	2001	South America	South America	Argentina	Stool	1	1	2	1	1	1	5	2
E01-0407	2001	Asia	Western Asia	Turkey	Not provided	1	1	1	1	1	1	5	1
E01-7006	2001	Asia	Western Asia	Lebanon	Not provided	1	1	1	1	1	1	5	1
E01-8716	2001	Asia	South Asia	Sri Lanka	Not provided	1	1	1	1	1	1	5	1
LNT 08	2001	Asia	Southeast Asia	Laos	Blood	1	1	1	1	1	1	5	1
LNT1108	2001	Asia	Southeast Asia	Laos	Blood	1	1	1	1	1	1	5	1
LNT1148	2001	Asia	Southeast Asia	Laos	Blood	1	1	1	1	1	1	5	1
LNT22	2001	Asia	Southeast Asia	Laos	Blood	1	1	1	1	1	1	5	1
LNT26	2001	Asia	Southeast Asia	Laos	Blood	1	1	1	1	1	1	5	1
UI1059	2001	Asia	Southeast Asia	Laos	Blood	1	1	1	1	1	1	5	1
UI1151	2001	Asia	Southeast Asia	Laos	Blood	1	1	1	1	1	1	5	1
E01-6750	2001	Africa	West Africa	Senegal	Unknown	1	*1	1	*1	*1	1	*5	1
E02-0232	2002	South America	South America	French Guiana	Not provided	1	1	2	1	1	1	5	2
E02-0530	2002	Africa	West Africa	Nigeria	Not provided	1	1	2	1	1	1	5	2
E02-0937	2002	Africa	East Africa	Comoros	Not provided	1	1	2	1	1	1	5	2
E02-0945	2002	Africa	Central Africa	Cameroon	Not provided	1	1	2	1	1	1	5	2
E02-1536	2002	South America	South America	French Guiana	Not provided	1	1	2	1	1	1	5	2
E02-1687	2002	Asia	Southeast Asia	Thailand	Not provided	1	1	2	1	1	1	5	2
E02-1739	2002	Africa	West Africa	Benin	Not provided	1	1	2	1	1	1	5	2
E02-2364	2002	Africa	East Africa	Comoros	Not provided	1	1	2	1	1	1	5	2
E02-2612	2002	Asia	South Asia	India	Not provided	1	1	2	1	1	1	5	2
E02-5919	2002	Asia	East Asia	China	Not provided	1	1	2	1	1	1	5	2
ERL022463	2002	Asia	Western Asia	Western Asia	Stool	1	1	2	1	1	1	5	2
ERL022464	2002	Asia	Western Asia	Western Asia	Blood	1	1	2	1	1	1	5	2
ERL024120	2002	Asia	Southeast Asia	Indonesia	Stool	1	1	2	1	1	1	5	2
ERL024182	2002	Asia	South Asia	India	Blood	1	1	2	1	1	1	5	2
ERL02425	2002	Asia	South Asia	India	Stool	1	1	2	1	1	1	5	2
ERL02732	2002	Asia	Southeast Asia	Indonesia	Blood	1	1	2	1	1	1	5	2
IPCC	2002	Africa	Central Africa	Cameroon	Not provided	1	1	2	1	1	1	5	2
IPCE	2002	Africa	Central Africa	Cameroon	Not provided	1	1	2	1	1	1	5	2
MDUST279	2002	Australia & Oceania	Oceania	Papua New Guinea	Blood	1	1	2	1	1	1	5	2
MDUST281	2002	Australia & Oceania	Oceania	Papua New Guinea	Blood	1	1	2	1	1	1	5	2
UI1954-2/3	2002	Asia	Southeast Asia	Laos	Blood	1	1	2	1	1	1	5	2
UI2001	2002	Asia	Southeast Asia	Laos	Blood	1	1	2	1	1	1	5	2
UI2006	2002	Asia	Southeast Asia	Laos	Blood	1	1	2	1	1	1	5	2
UI2351	2002	Asia	Southeast Asia	Laos	Blood	1	1	2	1	1	1	5	2
UI2679	2002	Asia	Southeast Asia	Laos	Blood	1	1	2	1	1	1	5	2
UI3146	2002	Asia	Southeast Asia	Laos	Blood	1	1	2	1	1	1	5	2
UI3151	2002	Asia	Southeast Asia	Laos	Blood	1	1	2	1	1	1	5	2
ST805/02	2002	South America	South America	Argentina	Stool	1	1	2	1	1	1	5	2
SGB90	2002	Asia	South Asia	India	Not provided	1	1	2	1	1	1	5	2
E02-1180	2002	Asia	South Asia	India	Unknown	1	1	2	1	1	1	5	2
E02-1963	2002	Asia	Southeast Asia	Laos	Blood	1	1	1	1	1	1	5	1
E02-2159	2002	Asia	South Asia	SriLanka	Not provided	1	1	1	1	1	1	5	1
ERL021174	2002	Australia & Oceania	Oceania	Samoa	Blood	1	1	1	1	1	1	5	1
ERL022368	2002	Asia	Western Asia	Western Asia	Blood	1	1	1	1	1	1	5	1
ERL024919	2002	Australia & Oceania	Oceania	Samoa	Blood	1	1	1	1	1	1	5	1
UI1954-12/3	2002	Asia	Southeast Asia	Laos	Blood	1	1	1	1	1	1	5	1
UI1965	2002	Asia	Southeast Asia	Laos	Blood	1	1	1	1	1	1	5	1
UI1998	2002	Asia	Southeast Asia	Laos	Blood	1	1	1	1	1	1	5	1
UI2000	2002	Asia	Southeast Asia	Laos	Blood	1	1	1	1	1	1	5	1
UI2063	2002	Asia	Southeast Asia	Laos	Blood	1	1	1	1	1	1	5	1
UI2120	2002	Asia	Southeast Asia	Laos	Blood	1	1	1	1	1	1	5	1
UI2144	2002	Asia	Southeast Asia	Laos	Blood	1	1	1	1	1	1	5	1
UI2152	2002	Asia	Southeast Asia	Laos	Blood	1	1	1	1	1	1	5	1
UI2155	2002	Asia	Southeast Asia	Laos	Blood	1	1	1	1	1	1	5	1
UI2220	2002	Asia	Southeast Asia	Laos	Blood	1	1	1	1	1	1	5	1
UI2591	2002	Asia	Southeast Asia	Laos	Blood	1	1	1	1	1	1	5	1
UI2658	2002	Asia	Southeast Asia	Laos	Blood	1	1	1	1	1	1	5	1
UI2824	2002	Asia	Southeast Asia	Laos	Blood	1	1	1	1	1	1	5	1
SGB108	2002	Asia	South Asia	India	Not provided	1	1	1	1	1	1	5	1
TP45/02*	2002	Asia	Southeast Asia	Kota Bharu, Kelantan, Malaysia	Blood	1	1	1	1	1	1	5	1
200	2003	Asia	South Asia	Pakistan	Blood	1	1	2	1	1	1	5	2
820	2003	Asia	South Asia	Pakistan	Blood	1	1	2	1	1	1	5	2
2064	2003	Asia	South Asia	Pakistan	Blood	1	1	2	1	1	1	5	2
2439	2003	Asia	South Asia	Pakistan	Blood	1	1	2	1	1	1	5	2
3163	2003	Asia	South Asia	Pakistan	Blood	1	1	2	1	1	1	5	2
3164	2003	Asia	South Asia	Pakistan	Blood	1	1	2	1	1	1	5	2
3657	2003	Asia	South Asia	Pakistan	Blood	1	1	2	1	1	1	5	2
3802	2003	Asia	South Asia	Pakistan	Blood	1	1	2	1	1	1	5	2
4180	2003	Asia	South Asia	Pakistan	Blood	1	1	2	1	1	1	5	2
5504	2003	Asia	South Asia	Pakistan	Blood	1	1	2	1	1	1	5	2
6289	2003	Asia	South Asia	Pakistan	Blood	1	1	2	1	1	1	5	2
7415	2003	Asia	South Asia	Pakistan	Blood	1	1	2	1	1	1	5	2
11110	2003	Asia	South Asia	Pakistan	Blood	1	1	2	1	1	1	5	2
11193	2003	Asia	South Asia	Pakistan	Blood	1	1	2	1	1	1	5	2
16637	2003	Asia	South Asia	Pakistan	Blood	1	1	2	1	1	1	5	2
17311	2003	Asia	South Asia	Pakistan	Blood	1	1	2	1	1	1	5	2
18763	2003	Asia	South Asia	Pakistan	Blood	1	1	2	1	1	1	5	2
20753	2003	Asia	South Asia	Pakistan	Blood	1	1	2	1	1	1	5	2
20911	2003	Asia	South Asia	Pakistan	Blood	1	1	2	1	1	1	5	2
21669	2003	Asia	South Asia	Pakistan	Blood	1	1	2	1	1	1	5	2
ERL034151	2003	Asia	Southeast Asia	Indonesia	Blood	1	1	2	1	1	1	5	2
IPCG	2003	Africa	Central Africa	Cameroon	Not provided	1	1	2	1	1	1	5	2
UI 3257	2003	Asia	Southeast Asia	Laos	Blood	1	1	2	1	1	1	5	2
UI3260	2003	Asia	Southeast Asia	Laos	Blood	1	1	2	1	1	1	5	2
UI3396	2003	Asia	Southeast Asia	Laos	Blood	1	1	2	1	1	1	5	2
UI3608	2003	Asia	Southeast Asia	Laos	Blood	1	1	2	1	1	1	5	2
UI3753	2003	Asia	Southeast Asia	Laos	Blood	1	1	2	1	1	1	5	2
SGB114	2003	Asia	Southeast Asia	Indonesia	Not provided	1	1	2	1	1	1	5	2
42	2003	Asia	South Asia	Pakistan	Blood	1	1	1	1	1	1	5	1
1041	2003	Asia	South Asia	Pakistan	Blood	1	1	1	1	1	1	5	1
1093	2003	Asia	South Asia	Pakistan	Blood	1	1	1	1	1	1	5	1
1382	2003	Asia	South Asia	Pakistan	Blood	1	1	1	1	1	1	5	1
2176	2003	Asia	South Asia	Pakistan	Blood	1	1	1	1	1	1	5	1
2513	2003	Asia	South Asia	Pakistan	Blood	1	1	1	1	1	1	5	1
3283	2003	Asia	South Asia	Pakistan	Blood	1	1	1	1	1	1	5	1
3484	2003	Asia	South Asia	Pakistan	Blood	1	1	1	1	1	1	5	1
3723	2003	Asia	South Asia	Pakistan	Blood	1	1	1	1	1	1	5	1
3769	2003	Asia	South Asia	Pakistan	Blood	1	1	1	1	1	1	5	1
10109	2003	Asia	South Asia	Pakistan	Blood	1	1	1	1	1	1	5	1
16599	2003	Asia	South Asia	Pakistan	Blood	1	1	1	1	1	1	5	1
21095	2003	Asia	South Asia	Pakistan	Blood	1	1	1	1	1	1	5	1
21801	2003	Asia	South Asia	Pakistan	Blood	1	1	1	1	1	1	5	1
E03-6418	2003	Asia	South Asia	Bangladesh	Not provided	1	1	1	1	1	1	5	1
ERL032200	2003	Australia & Oceania	Oceania	Tonga	Blood	1	1	1	1	1	1	5	1
ERL032330	2003	Asia	South Asia	India	Blood	1	1	1	1	1	1	5	1
UI3275	2003	Asia	Southeast Asia	Laos	Blood	1	1	1	1	1	1	5	1
UI3313	2003	Asia	Southeast Asia	Laos	Blood	1	1	1	1	1	1	5	1
UI3398	2003	Asia	Southeast Asia	Laos	Blood	1	1	1	1	1	1	5	1
UI3446	2003	Asia	Southeast Asia	Laos	Blood	1	1	1	1	1	1	5	1
UI3452	2003	Asia	Southeast Asia	Laos	Blood	1	1	1	1	1	1	5	1
UI3492	2003	Asia	Southeast Asia	Laos	Blood	1	1	1	1	1	1	5	1
UI3564	2003	Asia	Southeast Asia	Laos	Blood	1	1	1	1	1	1	5	1
UI3744	2003	Asia	Southeast Asia	Laos	Blood	1	1	1	1	1	1	5	1
UI3816	2003	Asia	Southeast Asia	Laos	Blood	1	1	1	1	1	1	5	1
UI3862	2003	Asia	Southeast Asia	Laos	Blood	1	1	1	1	1	1	5	1
UI3915	2003	Asia	Southeast Asia	Laos	Blood	1	1	1	1	1	1	5	1
UI3930	2003	Asia	Southeast Asia	Laos	Blood	1	1	1	1	1	1	5	1
UI4389	2003	Asia	Southeast Asia	Laos	Blood	1	1	1	1	1	1	5	1
UI4639	2003	Asia	Southeast Asia	Laos	Blood	1	1	1	1	1	1	5	1
AG3	2004	Asia	Southeast Asia	Vietnam	Unknown	*1	*1	*ND	*1	*1	1	*5	Unknown ST
1025041	2004	Africa	South Africa	South Africa	Blood	1	1	2	1	1	1	5	2
1026656	2004	Africa	South Africa	South Africa	Blood	1	1	2	1	1	1	5	2
04-0339	2004	Africa	West Africa	Togo	Not provided	1	1	2	1	1	1	5	2
A109	2004	Asia	Southeast Asia	Indonesia	Blood	1	1	2	1	1	1	5	2
A135	2004	Asia	Southeast Asia	Indonesia	Blood	1	1	2	1	1	1	5	2
A32420	2004	Africa	Southern Africa	Malawi	Blood	1	1	2	1	1	1	5	2
ERL041834	2004	Asia	South Asia	India	Stool	1	1	2	1	1	1	5	2
IPCI	2004	Africa	Central Africa	Cameroon	Not provided	1	1	2	1	1	1	5	2
IPCK	2004	Africa	Central Africa	Cameroon	Not provided	1	1	2	1	1	1	5	2
IPCL	2004	Africa	Central Africa	Cameroon	Not provided	1	1	2	1	1	1	5	2
UI4692	2004	Asia	Southeast Asia	Laos	Blood	1	1	2	1	1	1	5	2
UI5275	2004	Asia	Southeast Asia	Laos	Blood	1	1	2	1	1	1	5	2
UI5312	2004	Asia	Southeast Asia	Laos	Blood	1	1	2	1	1	1	5	2
E1303	2004	Asia	South Asia	India	Not provided	1	1	2	1	1	1	5	2
E1240	2004	Asia	South Asia	India	Not provided	1	1	2	1	1	1	5	2
04-6845	2004	Africa	West Africa	Benin	Not provided	1	1	2	1	1	1	5	2
04-7167	2004	Africa	West Africa	Benin	Not provided	1	1	2	1	1	1	5	2
04-7620	2004	Africa	Central Africa	Cameroon	Not provided	1	1	2	1	1	1	5	2
ERS325052	2004	South America	South America	Argentina	Not provided	1	1	2	1	1	1	5	2
1025617	2004	Africa	South Africa	South Africa	Blood	1	1	1	1	1	1	5	1
A131	2004	Asia	Southeast Asia	Indonesia	Blood	1	1	1	1	1	1	5	1
ERL04140	2004	Asia	South Asia	India	Blood	1	1	1	1	1	1	5	1
ERL041419	2004	Asia	South Asia	India	Blood	1	1	1	1	1	1	5	1
ERL041932	2004	Australia & Oceania	Oceania	Samoa	Blood	1	1	1	1	1	1	5	1
ERL042857	2004	Australia & Oceania	Oceania	Samoa	Blood	1	1	1	1	1	1	5	1
ERL043008	2004	Australia & Oceania	Oceania	Samoa	Stool	1	1	1	1	1	1	5	1
MDUST282	2004	Australia & Oceania	Oceania	Samoa	Blood	1	1	1	1	1	1	5	1
MDUST283	2004	Australia & Oceania	Oceania	Samoa	Blood	1	1	1	1	1	1	5	1
MDUST284	2004	Australia & Oceania	Oceania	Samoa	Blood	1	1	1	1	1	1	5	1
MDUST285	2004	Australia & Oceania	Oceania	Samoa	Blood	1	1	1	1	1	1	5	1
UI4940	2004	Asia	Southeast Asia	Laos	Blood	1	1	1	1	1	1	5	1
UI5026	2004	Asia	Southeast Asia	Laos	Blood	1	1	1	1	1	1	5	1
UI5106	2004	Asia	Southeast Asia	Laos	Blood	1	1	1	1	1	1	5	1
UI5154	2004	Asia	Southeast Asia	Laos	Blood	1	1	1	1	1	1	5	1
UI5446	2004	Asia	Southeast Asia	Laos	Blood	1	1	1	1	1	1	5	1
UI5557	2004	Asia	Southeast Asia	Laos	Blood	1	1	1	1	1	1	5	1
UI5669	2004	Asia	Southeast Asia	Laos	Blood	1	1	1	1	1	1	5	1
UI5685-2	2004	Asia	Southeast Asia	Laos	Blood	1	1	1	1	1	1	5	1
SGB112	2004	Asia	Southeast Asia	Vietnam	Not provided	1	1	1	1	1	1	5	1
TP85/04*	2004	Asia	Southeast Asia	Kota Bharu, Kelantan, Malaysia	Blood	1	1	1	1	1	1	5	1
1647624	2005	Africa	South Africa	South Africa	Blood	1	1	2	1	1	1	5	2
1650362	2005	Africa	South Africa	South Africa	Blood	1	1	2	1	1	1	5	2
A102	2005	Asia	Southeast Asia	Indonesia	Blood	1	1	2	1	1	1	5	2
A122	2005	Asia	Southeast Asia	Indonesia	Blood	1	1	2	1	1	1	5	2
A125	2005	Asia	Southeast Asia	Indonesia	Blood	1	1	2	1	1	1	5	2
A33112	2005	Africa	Southern Africa	Malawi	Blood	1	1	2	1	1	1	5	2
A375	2005	Asia	Southeast Asia	Indonesia	Blood	1	1	2	1	1	1	5	2
D28995	2005	Africa	Southern Africa	Malawi	Blood	1	1	2	1	1	1	5	2
IPCN	2005	Africa	Central Africa	Cameroon	Not provided	1	1	2	1	1	1	5	2
05-2783	2005	Africa	Central Africa	Angola	Not provided	1	1	2	1	1	1	5	2
TP60/05*	2005	Asia	Southeast Asia	Sungai Petani, Kedah, Malaysia	Blood	1	1	2	1	1	1	5	2
1647901	2005	Africa	South Africa	South Africa	Blood	1	1	1	1	1	1	5	1
ERL052042	2005	Asia	South Asia	India	Blood	1	1	1	1	1	1	5	1
MDUST286	2005	Australia & Oceania	Oceania	Samoa	Blood	1	1	1	1	1	1	5	1
C3495	2005	Asia	South Asia	India	Not provided	1	1	1	1	1	1	5	1
C3891	2005	Asia	South Asia	India	Not provided	1	1	1	1	1	1	5	1
C3634	2005	Asia	South Asia	India	Not provided	1	1	1	1	1	1	5	1
C3551	2005	Asia	South Asia	India	Not provided	1	1	1	1	1	1	5	1
BL196**	2005	Asia	Southeast Asia	Malaysia	Unknown	1	*1	1	1	1	1	5	1
BL196**	2005	Asia	Southeast Asia	Kota Bharu, Kelantan, Malaysia	Blood	1	1	1	1	1	1	5	1
60434	2006	Africa	East Africa	Tanzania	Blood	1	1	2	1	1	1	5	2
61025	2006	Africa	East Africa	Tanzania	Blood	1	1	2	1	1	1	5	2
62717	2006	Africa	East Africa	Tanzania	Blood	1	1	2	1	1	1	5	2
141461	2006	Africa	South Africa	South Africa	Blood	1	1	2	1	1	1	5	2
155749	2006	Africa	South Africa	South Africa	Blood	1	1	2	1	1	1	5	2
175806	2006	Africa	South Africa	South Africa	Blood	1	1	2	1	1	1	5	2
06-1510	2006	Africa	West Africa	Burkina Faso	Not provided	1	1	2	1	1	1	5	2
06-1513	2006	Africa	West Africa	Burkina Faso	Not provided	1	1	2	1	1	1	5	2
06-467	2006	Africa	Central Africa	Cameroon	Not provided	1	1	2	1	1	1	5	2
A149	2006	Asia	Southeast Asia	Indonesia	Blood	1	1	2	1	1	1	5	2
A155	2006	Asia	Southeast Asia	Indonesia	Blood	1	1	2	1	1	1	5	2
A160	2006	Asia	Southeast Asia	Indonesia	Blood	1	1	2	1	1	1	5	2
A389	2006	Asia	Southeast Asia	Indonesia	Blood	1	1	2	1	1	1	5	2
A40201	2006	Africa	Southern Africa	Malawi	Blood	1	1	2	1	1	1	5	2
A40566	2006	Africa	Southern Africa	Malawi	Blood	1	1	2	1	1	1	5	2
ERL0661	2006	Asia	South Asia	India	Blood	1	1	2	1	1	1	5	2
IPCO	2006	Africa	Central Africa	Cameroon	Not provided	1	1	2	1	1	1	5	2
IPCP	2006	Africa	Central Africa	Cameroon	Not provided	1	1	2	1	1	1	5	2
IPCQ	2006	Africa	Central Africa	Cameroon	Not provided	1	1	2	1	1	1	5	2
IPCR	2006	Africa	Central Africa	Cameroon	Not provided	1	1	2	1	1	1	5	2
MDUST106	2006	Asia	Western Asia	Lebanon	Blood	1	1	2	1	1	1	5	2
Q0904130	2006	Africa	Central Africa	CAR	Not provided	1	1	2	1	1	1	5	2
ST1921/06	2006	South America	South America	Argentina	Stool	1	1	2	1	1	1	5	2
06-5029	2006	Africa	Central Africa	Cameroon	Not provided	1	1	2	1	1	1	5	2
06-6055	2006	Africa	West Africa	Burkina Faso	Not provided	1	1	2	1	1	1	5	2
06-6673	2006	Africa	West Africa	Ivory Coast	Not provided	1	1	2	1	1	1	5	2
06-7490	2006	Africa	West Africa	Togo	Not provided	1	1	2	1	1	1	5	2
A150	2006	Asia	Southeast Asia	Indonesia	Blood	1	1	1	1	1	1	5	1
A274	2006	Asia	Southeast Asia	Indonesia	Blood	1	1	1	1	1	1	5	1
A380	2006	Asia	Southeast Asia	Indonesia	Blood	1	1	1	1	1	1	5	1
A39483	2006	Africa	Southern Africa	Malawi	Blood	1	1	1	1	1	1	5	1
ERL061748	2006	Asia	Southeast Asia	South-east Asia	Blood	1	1	1	1	1	1	5	1
ERL062282	2006	Asia	South Asia	India	Blood	1	1	1	1	1	1	5	1
ERL063423	2006	Asia	South Asia	India	Blood	1	1	1	1	1	1	5	1
ERL063424	2006	Asia	South Asia	India	Blood	1	1	1	1	1	1	5	1
ERL064553	2006	Australia & Oceania	Oceania	Samoa	Blood	1	1	1	1	1	1	5	1
H062640481	2006	Asia	Western Asia	Iraq	Blood	1	1	1	1	1	1	5	1
IPCS	2006	Africa	Central Africa	Cameroon	Not provided	1	1	1	1	1	1	5	1
E2990	2006	Asia	South Asia	India	Not provided	1	1	1	1	1	1	5	1
E2889	2006	Asia	South Asia	India	Not provided	1	1	1	1	1	1	5	1
D7558	2006	Asia	South Asia	India	Not provided	1	1	1	1	1	1	5	1
63714	2007	Africa	East Africa	Tanzania	Blood	1	1	2	1	1	1	5	2
225555	2007	Africa	South Africa	South Africa	Blood	1	1	2	1	1	1	5	2
226195	2007	Africa	South Africa	South Africa	Blood	1	1	2	1	1	1	5	2
231697	2007	Africa	South Africa	South Africa	Blood	1	1	2	1	1	1	5	2
237091	2007	Africa	South Africa	South Africa	Blood	1	1	2	1	1	1	5	2
07-291	2007	Africa	Central Africa	Cameroon	Not provided	1	1	2	1	1	1	5	2
07-702	2007	Africa	Central Africa	Cameroon	Not provided	1	1	2	1	1	1	5	2
07-977	2007	Africa	Central Africa	CAR	Not provided	1	1	2	1	1	1	5	2
129-0177-M	2007	Africa	East Africa	Tanzania	Blood	1	1	2	1	1	1	5	2
2001-100239	2007	Asia	Southeast Asia	Cambodia	Blood	1	1	2	1	1	1	5	2
2007-007073	2007	Asia	Southeast Asia	Cambodia	Blood	1	1	2	1	1	1	5	2
A347	2007	Asia	Southeast Asia	Indonesia	Blood	1	1	2	1	1	1	5	2
A365	2007	Asia	Southeast Asia	Indonesia	Blood	1	1	2	1	1	1	5	2
A394	2007	Asia	Southeast Asia	Indonesia	Blood	1	1	2	1	1	1	5	2
IPCU	2007	Africa	Central Africa	Cameroon	Not provided	1	1	2	1	1	1	5	2
LNT72	2007	Asia	Southeast Asia	Laos	Blood	1	1	2	1	1	1	5	2
MDUST107	2007	Australia & Oceania	Oceania	Papua New Guinea	Blood	1	1	2	1	1	1	5	2
MDUST108	2007	Africa	West Africa	Liberia	Stool	1	1	2	1	1	1	5	2
MDUST109	2007	Australia & Oceania	Oceania	Papua New Guinea	Blood	1	1	2	1	1	1	5	2
MDUST110	2007	Africa	North Africa	Egypt	Blood	1	1	2	1	1	1	5	2
MDUST287	2007	Australia & Oceania	Oceania	Papua New Guinea	Blood	1	1	2	1	1	1	5	2
MDUST288	2007	Australia & Oceania	Oceania	Papua New Guinea	Blood	1	1	2	1	1	1	5	2
MDUST407	2007	Asia	Western Asia	Lebanon	Stool	1	1	2	1	1	1	5	2
UI10006	2007	Asia	Southeast Asia	Laos	Blood	1	1	2	1	1	1	5	2
UI10788	2007	Asia	Southeast Asia	Laos	Blood	1	1	2	1	1	1	5	2
07-3108	2007	Africa	Central Africa	Cameroon	Not provided	1	1	2	1	1	1	5	2
07-4565	2007	Africa	West Africa	IvoryCoast	Not provided	1	1	2	1	1	1	5	2
07-5494	2007	Africa	West Africa	Ivory Coast	Not provided	1	1	2	1	1	1	5	2
IPC	2007	Africa	Central Africa	Cameroon	Not provided	1	1	2	1	1	1	5	2
CR0063**	2007	Asia	Southeast Asia	Malaysia	Unknown	1	1	2	1	1	1	5	2
STCR0063/07**	2007	Asia	Southeast Asia	Kubang Kerian, Kelantan, Malaysia	Stool	1	1	2	1	1	1	5	2
ST5680*	2007	Asia	Southeast Asia	Kubang Kerian, Kelantan, Malaysia	Stool	1	1	2	1	1	1	5	2
2001-102645	2007	Asia	Southeast Asia	Cambodia	Blood	1	1	1	1	1	1	5	1
2007-001525	2007	Asia	Southeast Asia	Cambodia	Blood	1	1	1	1	1	1	5	1
2007-001619	2007	Asia	Southeast Asia	Cambodia	Blood	1	1	1	1	1	1	5	1
2007-003270	2007	Asia	Southeast Asia	Cambodia	Blood	1	1	1	1	1	1	5	1
2007-005516	2007	Asia	Southeast Asia	Cambodia	Blood	1	1	1	1	1	1	5	1
2007-006110	2007	Asia	Southeast Asia	Cambodia	Blood	1	1	1	1	1	1	5	1
2007-007363	2007	Asia	Southeast Asia	Cambodia	Blood	1	1	1	1	1	1	5	1
2007-007506	2007	Asia	Southeast Asia	Cambodia	Blood	1	1	1	1	1	1	5	1
2007-011815	2007	Asia	Southeast Asia	Cambodia	Blood	1	1	1	1	1	1	5	1
2007-015823	2007	Asia	Southeast Asia	Cambodia	Blood	1	1	1	1	1	1	5	1
2007-023116	2007	Asia	Southeast Asia	Cambodia	Blood	1	1	1	1	1	1	5	1
2007-023117	2007	Asia	Southeast Asia	Cambodia	Blood	1	1	1	1	1	1	5	1
2007-024445	2007	Asia	Southeast Asia	Cambodia	Blood	1	1	1	1	1	1	5	1
2007-024758	2007	Asia	Southeast Asia	Cambodia	Blood	1	1	1	1	1	1	5	1
2010K-0500	2007	Africa	East Africa	Kenya	Stool	1	1	1	1	1	1	5	1
2010K-0506	2007	Africa	East Africa	Kenya	Blood	1	1	1	1	1	1	5	1
2010K-0507	2007	Africa	East Africa	Kenya	Blood	1	1	1	1	1	1	5	1
2010K-0508	2007	Africa	East Africa	Kenya	Blood	1	1	1	1	1	1	5	1
2010K-0509	2007	Africa	East Africa	Kenya	Blood	1	1	1	1	1	1	5	1
2010K-0511	2007	Africa	East Africa	Kenya	Blood	1	1	1	1	1	1	5	1
2010K-0512	2007	Africa	East Africa	Kenya	Blood	1	1	1	1	1	1	5	1
2010K-0514	2007	Africa	East Africa	Kenya	Blood	1	1	1	1	1	1	5	1
2010K-0515	2007	Africa	East Africa	Kenya	Blood	1	1	1	1	1	1	5	1
2010K-0517	2007	Africa	East Africa	Kenya	Blood	1	1	1	1	1	1	5	1
2010K-0519	2007	Africa	East Africa	Kenya	Blood	1	1	1	1	1	1	5	1
2010K-0522	2007	Africa	East Africa	Kenya	Blood	1	1	1	1	1	1	5	1
2010K-0523	2007	Africa	East Africa	Kenya	Blood	1	1	1	1	1	1	5	1
2010K-0524	2007	Africa	East Africa	Kenya	Blood	1	1	1	1	1	1	5	1
2010K-0527	2007	Africa	East Africa	Kenya	Blood	1	1	1	1	1	1	5	1
2010K-0530	2007	Africa	East Africa	Kenya	Blood	1	1	1	1	1	1	5	1
A156	2007	Asia	Southeast Asia	Indonesia	Blood	1	1	1	1	1	1	5	1
A390	2007	Asia	Southeast Asia	Indonesia	Blood	1	1	1	1	1	1	5	1
D41342	2007	Africa	Southern Africa	Malawi	Blood	1	1	1	1	1	1	5	1
ERL07263	2007	Australia & Oceania	Oceania	Samoa	Blood	1	1	1	1	1	1	5	1
ERL07264	2007	Australia & Oceania	Oceania	Samoa	Blood	1	1	1	1	1	1	5	1
ERL072830	2007	Australia & Oceania	Oceania	Samoa	Blood	1	1	1	1	1	1	5	1
ERL072973	2007	Australia & Oceania	Oceania	Fiji	Blood	1	1	1	1	1	1	5	1
ERL07434	2007	Australia & Oceania	Oceania	Samoa	Blood	1	1	1	1	1	1	5	1
H075080543	2007	Asia	Western Asia	Iraq	Blood	1	1	1	1	1	1	5	1
LNT12	2007	Asia	Southeast Asia	Laos	Blood	1	1	1	1	1	1	5	1
LNT13	2007	Asia	Southeast Asia	Laos	Blood	1	1	1	1	1	1	5	1
D7649	2007	Asia	South Asia	India	Not provided	1	1	1	1	1	1	5	1
07-5320	2007	Asia	South Asia	Bangladesh	Not provided	1	1	1	1	1	1	5	1
CR0044**	2007	Asia	Southeast Asia	Malaysia	Unknown	1	1	1	1	1	1	5	1
CR0044**	2007	Asia	Southeast Asia	Kubang Kerian, Kelantan, Malaysia	Stool	1	1	1	1	1	1	5	1
238675	2008	Africa	South Africa	South Africa	Blood	1	1	2	1	1	1	5	2
241451	2008	Africa	South Africa	South Africa	Blood	1	1	2	1	1	1	5	2
241454	2008	Africa	South Africa	South Africa	Blood	1	1	2	1	1	1	5	2
257401	2008	Africa	South Africa	South Africa	Blood	1	1	2	1	1	1	5	2
08-10571	2008	Africa	West Africa	Mali	Not provided	1	1	2	1	1	1	5	2
A128	2008	Asia	Southeast Asia	Indonesia	Blood	1	1	2	1	1	1	5	2
A143	2008	Asia	Southeast Asia	Indonesia	Blood	1	1	2	1	1	1	5	2
A267	2008	Asia	Southeast Asia	Indonesia	Blood	1	1	2	1	1	1	5	2
A287	2008	Asia	Southeast Asia	Indonesia	Blood	1	1	2	1	1	1	5	2
A341	2008	Asia	Southeast Asia	Indonesia	Blood	1	1	2	1	1	1	5	2
A373	2008	Asia	Southeast Asia	Indonesia	Blood	1	1	2	1	1	1	5	2
A378	2008	Asia	Southeast Asia	Indonesia	Blood	1	1	2	1	1	1	5	2
A53009	2008	Africa	Southern Africa	Malawi	Blood	1	1	2	1	1	1	5	2
ERL084047	2008	Asia	South Asia	India	Stool	1	1	2	1	1	1	5	2
ERL084170	2008	Asia	East Asia	China	Blood	1	1	2	1	1	1	5	2
ERL08758	2008	Asia	South Asia	India	Blood	1	1	2	1	1	1	5	2
LNT330	2008	Asia	Southeast Asia	Laos	Blood	1	1	2	1	1	1	5	2
LNT662	2008	Asia	Southeast Asia	Laos	Blood	1	1	2	1	1	1	5	2
MDUST111	2008	Africa	North Africa	Sudan	Urine	1	1	2	1	1	1	5	2
MDUST112	2008	Africa	North Africa	Sudan	Urine	1	1	2	1	1	1	5	2
SV108	2008	Asia	Southeast Asia	Laos	Blood	1	1	2	1	1	1	5	2
UI12162	2008	Asia	Southeast Asia	Laos	Blood	1	1	2	1	1	1	5	2
08-4327	2008	Africa	West Africa	Ivory Coast	Not provided	1	1	2	1	1	1	5	2
08-7714	2008	Africa	Central Africa	DRC	Blood	1	1	2	1	1	1	5	2
ST0208**	2008	Asia	Southeast Asia	Malaysia	Unknown	1	1	2	1	1	1	5	2
ST02/08**	2008	Asia	Southeast Asia	Kuala Lumpur, Malaysia	Stool	1	1	2	1	1	1	5	2
1703	2008	Asia	South Asia	Bangladesh	Blood	1	1	1	1	1	1	5	1
129-0230-K	2008	Africa	East Africa	Tanzania	Blood	1	1	1	1	1	1	5	1
129-0238-M	2008	Africa	East Africa	Tanzania	Blood	1	1	1	1	1	1	5	1
129-0242-M	2008	Africa	East Africa	Tanzania	Blood	1	1	1	1	1	1	5	1
129-0254-M	2008	Africa	East Africa	Tanzania	Blood	1	1	1	1	1	1	5	1
129-0257-M	2008	Africa	East Africa	Tanzania	Blood	1	1	1	1	1	1	5	1
129-0268-M	2008	Africa	East Africa	Tanzania	Blood	1	1	1	1	1	1	5	1
129-0289-M	2008	Africa	East Africa	Tanzania	Blood	1	1	1	1	1	1	5	1
129-0303-M	2008	Africa	East Africa	Tanzania	Blood	1	1	1	1	1	1	5	1
129-0327-M	2008	Africa	East Africa	Tanzania	Blood	1	1	1	1	1	1	5	1
129-0339-M	2008	Africa	East Africa	Tanzania	Blood	1	1	1	1	1	1	5	1
2002-216507	2008	Asia	Southeast Asia	Cambodia	Blood	1	1	1	1	1	1	5	1
2003-013044	2008	Asia	Southeast Asia	Cambodia	Blood	1	1	1	1	1	1	5	1
2003-016955	2008	Asia	Southeast Asia	Cambodia	Blood	1	1	1	1	1	1	5	1
2005-005326	2008	Asia	Southeast Asia	Cambodia	Blood	1	1	1	1	1	1	5	1
2005-008425	2008	Asia	Southeast Asia	Cambodia	Blood	1	1	1	1	1	1	5	1
2007-016977	2008	Asia	Southeast Asia	Cambodia	Blood	1	1	1	1	1	1	5	1
2007-025892	2008	Asia	Southeast Asia	Cambodia	Blood	1	1	1	1	1	1	5	1
2008-001909	2008	Asia	Southeast Asia	Cambodia	Blood	1	1	1	1	1	1	5	1
2008-002399	2008	Asia	Southeast Asia	Cambodia	Blood	1	1	1	1	1	1	5	1
2008-003275	2008	Asia	Southeast Asia	Cambodia	Blood	1	1	1	1	1	1	5	1
2008-003956	2008	Asia	Southeast Asia	Cambodia	Blood	1	1	1	1	1	1	5	1
2008-004254	2008	Asia	Southeast Asia	Cambodia	Blood	1	1	1	1	1	1	5	1
2008-006300	2008	Asia	Southeast Asia	Cambodia	Blood	1	1	1	1	1	1	5	1
2008-006312	2008	Asia	Southeast Asia	Cambodia	Blood	1	1	1	1	1	1	5	1
2008-006685	2008	Asia	Southeast Asia	Cambodia	Blood	1	1	1	1	1	1	5	1
2008-006720	2008	Asia	Southeast Asia	Cambodia	Blood	1	1	1	1	1	1	5	1
2008-007203	2008	Asia	Southeast Asia	Cambodia	Blood	1	1	1	1	1	1	5	1
2008-007824	2008	Asia	Southeast Asia	Cambodia	Blood	1	1	1	1	1	1	5	1
2008-007991	2008	Asia	Southeast Asia	Cambodia	Blood	1	1	1	1	1	1	5	1
2008-010439	2008	Asia	Southeast Asia	Cambodia	Blood	1	1	1	1	1	1	5	1
2008-011433	2008	Asia	Southeast Asia	Cambodia	Blood	1	1	1	1	1	1	5	1
2008-012004	2008	Asia	Southeast Asia	Cambodia	Blood	1	1	1	1	1	1	5	1
2010K-0533	2008	Africa	East Africa	Kenya	Blood	1	1	1	1	1	1	5	1
2010K-0534	2008	Africa	East Africa	Kenya	Blood	1	1	1	1	1	1	5	1
2010K-0538	2008	Africa	East Africa	Kenya	Blood	1	1	1	1	1	1	5	1
2010K-0539	2008	Africa	East Africa	Kenya	Blood	1	1	1	1	1	1	5	1
2010K-0545	2008	Africa	East Africa	Kenya	Blood	1	1	1	1	1	1	5	1
2010K-0548	2008	Africa	East Africa	Kenya	Blood	1	1	1	1	1	1	5	1
2010K-0552	2008	Africa	East Africa	Kenya	Blood	1	1	1	1	1	1	5	1
2010K-0553	2008	Africa	East Africa	Kenya	Blood	1	1	1	1	1	1	5	1
2010K-0554	2008	Africa	East Africa	Kenya	Blood	1	1	1	1	1	1	5	1
A137	2008	Asia	Southeast Asia	Indonesia	Blood	1	1	1	1	1	1	5	1
A276	2008	Asia	Southeast Asia	Indonesia	Blood	1	1	1	1	1	1	5	1
A281	2008	Asia	Southeast Asia	Indonesia	Blood	1	1	1	1	1	1	5	1
A369	2008	Asia	Southeast Asia	Indonesia	Blood	1	1	1	1	1	1	5	1
A374	2008	Asia	Southeast Asia	Indonesia	Blood	1	1	1	1	1	1	5	1
B2667	2008	Australia & Oceania	Oceania	Fiji	Unknown	1	1	1	1	1	1	5	1
B4381	2008	Australia & Oceania	Oceania	Fiji	Unknown	1	1	1	1	1	1	5	1
B4387	2008	Australia & Oceania	Oceania	Fiji	Unknown	1	1	1	1	1	1	5	1
ERL082325	2008	Australia & Oceania	Oceania	Fiji	Blood	1	1	1	1	1	1	5	1
ERL082356	2008	Asia	South Asia	India	Stool	1	1	1	1	1	1	5	1
ERL082408	2008	Australia & Oceania	Oceania	Samoa	Blood	1	1	1	1	1	1	5	1
ERL082444	2008	Australia & Oceania	Oceania	Samoa	Blood	1	1	1	1	1	1	5	1
ERL082759	2008	Australia & Oceania	Oceania	Fiji	Blood	1	1	1	1	1	1	5	1
ERL08619	2008	Asia	South Asia	India	Unknown	1	1	1	1	1	1	5	1
H083520583	2008	Asia	Western Asia	Iraq	Blood	1	1	1	1	1	1	5	1
H084140247	2008	Asia	Western Asia	Iraq	Blood	1	1	1	1	1	1	5	1
H084260341	2008	Asia	Western Asia	Iraq	Blood	1	1	1	1	1	1	5	1
LNT266	2008	Asia	Southeast Asia	Laos	Blood	1	1	1	1	1	1	5	1
LNT279	2008	Asia	Southeast Asia	Laos	Blood	1	1	1	1	1	1	5	1
LNT366	2008	Asia	Southeast Asia	Laos	Blood	1	1	1	1	1	1	5	1
LNT375	2008	Asia	Southeast Asia	Laos	Blood	1	1	1	1	1	1	5	1
LNT565	2008	Asia	Southeast Asia	Laos	Blood	1	1	1	1	1	1	5	1
LNT609	2008	Asia	Southeast Asia	Laos	Blood	1	1	1	1	1	1	5	1
LNT659	2008	Asia	Southeast Asia	Laos	Blood	1	1	1	1	1	1	5	1
LNT666	2008	Asia	Southeast Asia	Laos	Blood	1	1	1	1	1	1	5	1
LNT670	2008	Asia	Southeast Asia	Laos	Blood	1	1	1	1	1	1	5	1
LNT705	2008	Asia	Southeast Asia	Laos	Blood	1	1	1	1	1	1	5	1
LNT722	2008	Asia	Southeast Asia	Laos	Blood	1	1	1	1	1	1	5	1
LPB866	2008	Asia	Southeast Asia	Laos	Blood	1	1	1	1	1	1	5	1
MDUST100	2008	Australia & Oceania	Oceania	Fiji	Unknown	1	1	1	1	1	1	5	1
MDUST101	2008	Australia & Oceania	Oceania	Fiji	Unknown	1	1	1	1	1	1	5	1
MDUST102	2008	Australia & Oceania	Oceania	Fiji	Unknown	1	1	1	1	1	1	5	1
MDUST103	2008	Australia & Oceania	Oceania	Fiji	Unknown	1	1	1	1	1	1	5	1
MDUST104	2008	Australia & Oceania	Oceania	Fiji	Unknown	1	1	1	1	1	1	5	1
MDUST105	2008	Australia & Oceania	Oceania	Fiji	Unknown	1	1	1	1	1	1	5	1
MDUST289	2008	Australia & Oceania	Oceania	Samoa	Blood	1	1	1	1	1	1	5	1
MDUST290	2008	Australia & Oceania	Oceania	Samoa	Blood	1	1	1	1	1	1	5	1
MDUST291	2008	Australia & Oceania	Oceania	Samoa	Stool	1	1	1	1	1	1	5	1
MDUST292	2008	Australia & Oceania	Oceania	Samoa	Blood	1	1	1	1	1	1	5	1
MDUST70	2008	Australia & Oceania	Oceania	Fiji	Unknown	1	1	1	1	1	1	5	1
MDUST71	2008	Australia & Oceania	Oceania	Fiji	Unknown	1	1	1	1	1	1	5	1
MDUST72	2008	Australia & Oceania	Oceania	Fiji	Unknown	1	1	1	1	1	1	5	1
MDUST73	2008	Australia & Oceania	Oceania	Fiji	Unknown	1	1	1	1	1	1	5	1
MDUST74	2008	Australia & Oceania	Oceania	Fiji	Unknown	1	1	1	1	1	1	5	1
MDUST75	2008	Australia & Oceania	Oceania	Fiji	Unknown	1	1	1	1	1	1	5	1
MDUST76	2008	Australia & Oceania	Oceania	Fiji	Unknown	1	1	1	1	1	1	5	1
MDUST77	2008	Australia & Oceania	Oceania	Fiji	Unknown	1	1	1	1	1	1	5	1
MDUST78	2008	Australia & Oceania	Oceania	Fiji	Unknown	1	1	1	1	1	1	5	1
MDUST79	2008	Australia & Oceania	Oceania	Fiji	Unknown	1	1	1	1	1	1	5	1
MDUST80	2008	Australia & Oceania	Oceania	Fiji	Unknown	1	1	1	1	1	1	5	1
MDUST81	2008	Australia & Oceania	Oceania	Fiji	Unknown	1	1	1	1	1	1	5	1
MDUST82	2008	Australia & Oceania	Oceania	Fiji	Unknown	1	1	1	1	1	1	5	1
MDUST83	2008	Australia & Oceania	Oceania	Fiji	Unknown	1	1	1	1	1	1	5	1
MDUST84	2008	Australia & Oceania	Oceania	Fiji	Unknown	1	1	1	1	1	1	5	1
MDUST85	2008	Australia & Oceania	Oceania	Fiji	Unknown	1	1	1	1	1	1	5	1
MDUST86	2008	Australia & Oceania	Oceania	Fiji	Unknown	1	1	1	1	1	1	5	1
MDUST87	2008	Australia & Oceania	Oceania	Fiji	Unknown	1	1	1	1	1	1	5	1
MDUST88	2008	Australia & Oceania	Oceania	Fiji	Unknown	1	1	1	1	1	1	5	1
MDUST89	2008	Australia & Oceania	Oceania	Fiji	Unknown	1	1	1	1	1	1	5	1
MDUST90	2008	Australia & Oceania	Oceania	Fiji	Unknown	1	1	1	1	1	1	5	1
MDUST91	2008	Australia & Oceania	Oceania	Fiji	Unknown	1	1	1	1	1	1	5	1
MDUST92	2008	Australia & Oceania	Oceania	Fiji	Unknown	1	1	1	1	1	1	5	1
MDUST93	2008	Australia & Oceania	Oceania	Fiji	Unknown	1	1	1	1	1	1	5	1
MDUST94	2008	Australia & Oceania	Oceania	Fiji	Unknown	1	1	1	1	1	1	5	1
MDUST95	2008	Australia & Oceania	Oceania	Fiji	Unknown	1	1	1	1	1	1	5	1
MDUST96	2008	Australia & Oceania	Oceania	Fiji	Unknown	1	1	1	1	1	1	5	1
MDUST98	2008	Australia & Oceania	Oceania	Fiji	Unknown	1	1	1	1	1	1	5	1
MDUST99	2008	Australia & Oceania	Oceania	Fiji	Unknown	1	1	1	1	1	1	5	1
P749	2008	Australia & Oceania	Oceania	Fiji	Unknown	1	1	1	1	1	1	5	1
ST716	2008	Asia	Southeast Asia	Laos	Blood	1	1	1	1	1	1	5	1
UI11483	2008	Asia	Southeast Asia	Laos	Blood	1	1	1	1	1	1	5	1
UI11562	2008	Asia	Southeast Asia	Laos	Blood	1	1	1	1	1	1	5	1
UI11955	2008	Asia	Southeast Asia	Laos	Blood	1	1	1	1	1	1	5	1
UI15075	2008	Asia	Southeast Asia	Laos	Blood	1	1	1	1	1	1	5	1
316083	2009	Africa	South Africa	South Africa	Blood	1	1	2	1	1	1	5	2
338900	2009	Africa	South Africa	South Africa	Blood	1	1	2	1	1	1	5	2
363192	2009	Africa	South Africa	South Africa	Blood	1	1	2	1	1	1	5	2
379905	2009	Africa	South Africa	South Africa	Blood	1	1	2	1	1	1	5	2
400746	2009	Africa	South Africa	South Africa	Blood	1	1	2	1	1	1	5	2
410323	2009	Africa	South Africa	South Africa	Blood	1	1	2	1	1	1	5	2
410378	2009	Africa	South Africa	South Africa	Blood	1	1	2	1	1	1	5	2
412921	2009	Africa	South Africa	South Africa	Blood	1	1	2	1	1	1	5	2
2005-010587	2009	Asia	Southeast Asia	Cambodia	Blood	1	1	2	1	1	1	5	2
2010K-0535	2009	Africa	East Africa	Kenya	Blood	1	1	2	1	1	1	5	2
2010K-0626	2009	Africa	East Africa	Kenya	Blood	1	1	2	1	1	1	5	2
A154	2009	Asia	Southeast Asia	Indonesia	Blood	1	1	2	1	1	1	5	2
A158	2009	Asia	Southeast Asia	Indonesia	Blood	1	1	2	1	1	1	5	2
A173	2009	Asia	Southeast Asia	Indonesia	Blood	1	1	2	1	1	1	5	2
A178	2009	Asia	Southeast Asia	Indonesia	Blood	1	1	2	1	1	1	5	2
A239	2009	Asia	Southeast Asia	Indonesia	Blood	1	1	2	1	1	1	5	2
A253	2009	Asia	Southeast Asia	Indonesia	Blood	1	1	2	1	1	1	5	2
A261	2009	Asia	Southeast Asia	Indonesia	Blood	1	1	2	1	1	1	5	2
A357	2009	Asia	Southeast Asia	Indonesia	Blood	1	1	2	1	1	1	5	2
A363	2009	Asia	Southeast Asia	Indonesia	Blood	1	1	2	1	1	1	5	2
A366	2009	Asia	Southeast Asia	Indonesia	Blood	1	1	2	1	1	1	5	2
A368	2009	Asia	Southeast Asia	Indonesia	Blood	1	1	2	1	1	1	5	2
A382	2009	Asia	Southeast Asia	Indonesia	Blood	1	1	2	1	1	1	5	2
A399	2009	Asia	Southeast Asia	Indonesia	Blood	1	1	2	1	1	1	5	2
A55865	2009	Africa	Southern Africa	Malawi	Blood	1	1	2	1	1	1	5	2
D50739	2009	Africa	Southern Africa	Malawi	Blood	1	1	2	1	1	1	5	2
ERL091092	2009	Asia	Southeast Asia	Indonesia	Blood	1	1	2	1	1	1	5	2
ERL091788	2009	Asia	Southeast Asia	South-east Asia	Blood	1	1	2	1	1	1	5	2
ERL09383	2009	Asia	South Asia	India	Stool	1	1	2	1	1	1	5	2
LNT1197	2009	Asia	Southeast Asia	Laos	Blood	1	1	2	1	1	1	5	2
LNT757	2009	Asia	Southeast Asia	Laos	Blood	1	1	2	1	1	1	5	2
MDUST113	2009	Asia	Western Asia	Lebanon	Blood	1	1	2	1	1	1	5	2
MDUST115	2009	Australia & Oceania	Oceania	Papua New Guinea	Stool	1	1	2	1	1	1	5	2
MDUST120	2009	Europe	Southern Europe	Malta	Stool	1	1	2	1	1	1	5	2
MDUST293	2009	Australia & Oceania	Oceania	Papua New Guinea	Stool	1	1	2	1	1	1	5	2
SV170	2009	Asia	Southeast Asia	Laos	Blood	1	1	2	1	1	1	5	2
SV171	2009	Asia	Southeast Asia	Laos	Blood	1	1	2	1	1	1	5	2
SV179	2009	Asia	Southeast Asia	Laos	Blood	1	1	2	1	1	1	5	2
SV211	2009	Asia	Southeast Asia	Laos	Blood	1	1	2	1	1	1	5	2
SV430	2009	Asia	Southeast Asia	Laos	Blood	1	1	2	1	1	1	5	2
SV431	2009	Asia	Southeast Asia	Laos	Blood	1	1	2	1	1	1	5	2
UI13599	2009	Asia	Southeast Asia	Laos	Blood	1	1	2	1	1	1	5	2
UI13797	2009	Asia	Southeast Asia	Laos	Blood	1	1	2	1	1	1	5	2
UI14598	2009	Asia	Southeast Asia	Laos	Blood	1	1	2	1	1	1	5	2
IB5340	2009	Africa	East Africa	Tanzania	Blood	1	1	2	1	1	1	5	2
IB5339	2009	Africa	East Africa	Tanzania	Blood	1	1	2	1	1	1	5	2
IB5368	2009	Africa	East Africa	Tanzania	Blood	1	1	2	1	1	1	5	2
IB5336	2009	Africa	East Africa	Tanzania	Blood	1	1	2	1	1	1	5	2
BCR52	2009	Asia	South Asia	India	Blood	1	1	2	1	1	1	5	2
SP66	2009	Asia	South Asia	India	Blood	1	1	2	1	1	1	5	2
IB5360	2009	Africa	East Africa	Tanzania	Blood	1	1	2	1	1	1	5	2
IB5342	2009	Africa	East Africa	Tanzania	Blood	1	1	2	1	1	1	5	2
IB5367	2009	Africa	East Africa	Tanzania	Blood	1	1	2	1	1	1	5	2
IB5383	2009	Africa	East Africa	Tanzania	Blood	1	1	2	1	1	1	5	2
09-2213	2009	Europe	Western Europe	France (mother-child, African name)	Not provided	1	1	2	1	1	1	5	2
09-2214	2009	Europe	Western Europe	France (mother-child, African name)	Not provided	1	1	2	1	1	1	5	2
09-2597	2009	Europe	Western Europe	France (African meal)	Not provided	1	1	2	1	1	1	5	2
09-2619	2009	Europe	Western Europe	France (African meal)	Not provided	1	1	2	1	1	1	5	2
09-4584	2009	Africa	Africa	Africa	Not provided	1	1	2	1	1	1	5	2
09-4821	2009	Africa	West Africa	Guinea	Not provided	1	1	2	1	1	1	5	2
09-5224	2009	Africa	Central Africa	Cameroon	Not provided	1	1	2	1	1	1	5	2
09-5232	2009	Africa	West Africa	Mauritania	Not provided	1	1	2	1	1	1	5	2
09-6318	2009	Africa	North Africa	Algeria	Not provided	1	1	2	1	1	1	5	2
09-6677	2009	Africa	North Africa	Algeria	Not provided	1	1	2	1	1	1	5	2
09-6906	2009	Africa	Central Africa	CAR	Not provided	1	1	2	1	1	1	5	2
09-8774	2009	Africa	West Africa	Benin	Blood	1	1	2	1	1	1	5	2
09-8993	2009	Africa	West Africa	Nigeria	Not provided	1	1	2	1	1	1	5	2
09-9292	2009	Africa	Africa	Africa	Not provided	1	1	2	1	1	1	5	2
325681	2009	Africa	South Africa	South Africa	CSF & Blood	1	1	1	1	1	1	5	1
2003-008924	2009	Asia	Southeast Asia	Cambodia	Blood	1	1	1	1	1	1	5	1
2003-011175	2009	Asia	Southeast Asia	Cambodia	Blood	1	1	1	1	1	1	5	1
2008-002960	2009	Asia	Southeast Asia	Cambodia	Blood	1	1	1	1	1	1	5	1
2009-000156	2009	Asia	Southeast Asia	Cambodia	Blood	1	1	1	1	1	1	5	1
2009-000892	2009	Asia	Southeast Asia	Cambodia	Blood	1	1	1	1	1	1	5	1
2009-004002	2009	Asia	Southeast Asia	Cambodia	Blood	1	1	1	1	1	1	5	1
2009-006046	2009	Asia	Southeast Asia	Cambodia	Blood	1	1	1	1	1	1	5	1
2009-007146	2009	Asia	Southeast Asia	Cambodia	Blood	1	1	1	1	1	1	5	1
2009-011935	2009	Asia	Southeast Asia	Cambodia	Blood	1	1	1	1	1	1	5	1
2009-012898	2009	Asia	Southeast Asia	Cambodia	Blood	1	1	1	1	1	1	5	1
2009-019983	2009	Asia	Southeast Asia	Cambodia	Blood	1	1	1	1	1	1	5	1
2009-020666	2009	Asia	Southeast Asia	Cambodia	Thigh pus	1	1	1	1	1	1	5	1
2010K-0544	2009	Africa	East Africa	Kenya	Blood	1	1	1	1	1	1	5	1
2010K-0550	2009	Africa	East Africa	Kenya	Blood	1	1	1	1	1	1	5	1
A180	2009	Asia	Southeast Asia	Indonesia	Blood	1	1	1	1	1	1	5	1
A235	2009	Asia	Southeast Asia	Indonesia	Blood	1	1	1	1	1	1	5	1
A236	2009	Asia	Southeast Asia	Indonesia	Blood	1	1	1	1	1	1	5	1
A238	2009	Asia	Southeast Asia	Indonesia	Blood	1	1	1	1	1	1	5	1
A245	2009	Asia	Southeast Asia	Indonesia	Blood	1	1	1	1	1	1	5	1
A248	2009	Asia	Southeast Asia	Indonesia	Blood	1	1	1	1	1	1	5	1
A250	2009	Asia	Southeast Asia	Indonesia	Blood	1	1	1	1	1	1	5	1
A258	2009	Asia	Southeast Asia	Indonesia	Blood	1	1	1	1	1	1	5	1
A263	2009	Asia	Southeast Asia	Indonesia	Blood	1	1	1	1	1	1	5	1
A268	2009	Asia	Southeast Asia	Indonesia	Blood	1	1	1	1	1	1	5	1
A271	2009	Asia	Southeast Asia	Indonesia	Blood	1	1	1	1	1	1	5	1
A273	2009	Asia	Southeast Asia	Indonesia	Blood	1	1	1	1	1	1	5	1
A275	2009	Asia	Southeast Asia	Indonesia	Blood	1	1	1	1	1	1	5	1
A277	2009	Asia	Southeast Asia	Indonesia	Blood	1	1	1	1	1	1	5	1
A278	2009	Asia	Southeast Asia	Indonesia	Blood	1	1	1	1	1	1	5	1
A358	2009	Asia	Southeast Asia	Indonesia	Blood	1	1	1	1	1	1	5	1
A360	2009	Asia	Southeast Asia	Indonesia	Blood	1	1	1	1	1	1	5	1
A395	2009	Asia	Southeast Asia	Indonesia	Blood	1	1	1	1	1	1	5	1
A396	2009	Asia	Southeast Asia	Indonesia	Blood	1	1	1	1	1	1	5	1
A53789	2009	Africa	Southern Africa	Malawi	Blood	1	1	1	1	1	1	5	1
ERL091300	2009	Australia & Oceania	Oceania	Samoa	Blood	1	1	1	1	1	1	5	1
ERL091797	2009	Asia	South Asia	India	Blood	1	1	1	1	1	1	5	1
ERL094053	2009	Australia & Oceania	Oceania	Samoa	Blood	1	1	1	1	1	1	5	1
ERL0982	2009	Australia & Oceania	Oceania	Samoa	Blood	1	1	1	1	1	1	5	1
ERL0983	2009	Australia & Oceania	Oceania	Samoa	Blood	1	1	1	1	1	1	5	1
ERL09892	2009	Australia & Oceania	Oceania	Samoa	Unknown	1	1	1	1	1	1	5	1
ERL09896	2009	Asia	South Asia	India	Blood	1	1	1	1	1	1	5	1
H094320403	2009	Asia	Western Asia	Iraq	Blood	1	1	1	1	1	1	5	1
H094420550	2009	Asia	Western Asia	Iraq	Stool	1	1	1	1	1	1	5	1
H094620494	2009	Asia	Western Asia	Iraq	Blood	1	1	1	1	1	1	5	1
LNT899	2009	Asia	Southeast Asia	Laos	Blood	1	1	1	1	1	1	5	1
MDUST114	2009	Australia & Oceania	Oceania	Samoa	Blood	1	1	1	1	1	1	5	1
MDUST116	2009	Australia & Oceania	Oceania	Samoa	Blood	1	1	1	1	1	1	5	1
MDUST117	2009	Australia & Oceania	Oceania	Samoa	Blood	1	1	1	1	1	1	5	1
MDUST118	2009	Australia & Oceania	Oceania	Samoa	Blood	1	1	1	1	1	1	5	1
MDUST119	2009	Australia & Oceania	Oceania	Samoa	Blood	1	1	1	1	1	1	5	1
MDUST30	2009	Australia & Oceania	Oceania	Fiji	Stool	1	1	1	1	1	1	5	1
SV200	2009	Asia	Southeast Asia	Laos	Blood	1	1	1	1	1	1	5	1
SV357	2009	Asia	Southeast Asia	Laos	Blood	1	1	1	1	1	1	5	1
UI13529-2	2009	Asia	Southeast Asia	Laos	Blood	1	1	1	1	1	1	5	1
UI13823	2009	Asia	Southeast Asia	Laos	Blood	1	1	1	1	1	1	5	1
UI14191/3	2009	Asia	Southeast Asia	Laos	Blood	1	1	1	1	1	1	5	1
UX229	2009	Asia	Southeast Asia	Laos	Blood	1	1	1	1	1	1	5	1
UX305	2009	Asia	Southeast Asia	Laos	Blood	1	1	1	1	1	1	5	1
UX309	2009	Asia	Southeast Asia	Laos	Blood	1	1	1	1	1	1	5	1
IB5341	2009	Africa	East Africa	Tanzania	Blood	1	1	1	1	1	1	5	1
IB5343	2009	Africa	East Africa	Tanzania	Blood	1	1	1	1	1	1	5	1
IB5348	2009	Africa	East Africa	Tanzania	Blood	1	1	1	1	1	1	5	1
IB5366	2009	Africa	East Africa	Tanzania	Blood	1	1	1	1	1	1	5	1
BCR62	2009	Asia	South Asia	India	Blood	1	1	1	1	1	1	5	1
SP9	2009	Asia	South Asia	India	Blood	1	1	1	1	1	1	5	1
SP47	2009	Asia	South Asia	India	Blood	1	1	1	1	1	1	5	1
IB5347	2009	Africa	East Africa	Tanzania	Blood	1	1	1	1	1	1	5	1
SP2	2009	Asia	South Asia	India	Blood	1	1	1	1	1	1	5	1
BCR49	2009	Asia	South Asia	India	Blood	1	1	1	1	1	1	5	1
IB5335	2009	Africa	East Africa	Tanzania	Blood	1	1	1	1	1	1	5	1
IB5345	2009	Africa	East Africa	Tanzania	Blood	1	1	1	1	1	1	5	1
IB5369	2009	Africa	East Africa	Tanzania	Blood	1	1	1	1	1	1	5	1
IB5384	2009	Africa	East Africa	Tanzania	Blood	1	1	1	1	1	1	5	1
BCR43	2009	Asia	South Asia	India	Blood	1	1	1	1	1	1	5	1
BCR48	2009	Asia	South Asia	India	Blood	1	1	1	1	1	1	5	1
P-stx-12	2009	Asia	South Asia	India	Unknown	1	1	1	1	1	1	5	1
427489	2010	Africa	South Africa	South Africa	Blood & bone marrow	1	1	2	1	1	1	5	2
516981	2010	Africa	South Africa	South Africa	Blood	1	1	2	1	1	1	5	2
520772	2010	Africa	South Africa	South Africa	Breast pus	1	1	2	1	1	1	5	2
1004971	2010	Africa	Southern Africa	Malawi	Blood	1	1	2	1	1	1	5	2
1007000	2010	Africa	Southern Africa	Malawi	Blood	1	1	2	1	1	1	5	2
3069/3	2010	Africa	Central Africa	DRC	Blood	1	1	2	1	1	1	5	2
3080/3	2010	Africa	Central Africa	DRC	Blood	1	1	2	1	1	1	5	2
3139/3	2010	Africa	Central Africa	DRC	Blood	1	1	2	1	1	1	5	2
3143/3	2010	Africa	Central Africa	DRC	Blood	1	1	2	1	1	1	5	2
3157/3	2010	Africa	Central Africa	DRC	Blood	1	1	2	1	1	1	5	2
3182/3	2010	Africa	Central Africa	DRC	Blood	1	1	2	1	1	1	5	2
A136	2010	Asia	Southeast Asia	Indonesia	Blood	1	1	2	1	1	1	5	2
A140	2010	Asia	Southeast Asia	Indonesia	Blood	1	1	2	1	1	1	5	2
A153	2010	Asia	Southeast Asia	Indonesia	Blood	1	1	2	1	1	1	5	2
A249	2010	Asia	Southeast Asia	Indonesia	Blood	1	1	2	1	1	1	5	2
A262	2010	Asia	Southeast Asia	Indonesia	Blood	1	1	2	1	1	1	5	2
A282	2010	Asia	Southeast Asia	Indonesia	Blood	1	1	2	1	1	1	5	2
A286	2010	Asia	Southeast Asia	Indonesia	Blood	1	1	2	1	1	1	5	2
A340	2010	Asia	Southeast Asia	Indonesia	Blood	1	1	2	1	1	1	5	2
A350	2010	Asia	Southeast Asia	Indonesia	Blood	1	1	2	1	1	1	5	2
A356	2010	Asia	Southeast Asia	Indonesia	Blood	1	1	2	1	1	1	5	2
A359	2010	Asia	Southeast Asia	Indonesia	Blood	1	1	2	1	1	1	5	2
A370	2010	Asia	Southeast Asia	Indonesia	Blood	1	1	2	1	1	1	5	2
A377	2010	Asia	Southeast Asia	Indonesia	Blood	1	1	2	1	1	1	5	2
A58452	2010	Africa	Southern Africa	Malawi	Blood	1	1	2	1	1	1	5	2
D54782	2010	Africa	Southern Africa	Malawi	Blood	1	1	2	1	1	1	5	2
D55055	2010	Africa	Southern Africa	Malawi	Blood	1	1	2	1	1	1	5	2
D56675	2010	Africa	Southern Africa	Malawi	Blood	1	1	2	1	1	1	5	2
ERL101621	2010	Asia	South Asia	India	Blood	1	1	2	1	1	1	5	2
ERL103914	2010	South America	South America	South America	Blood	1	1	2	1	1	1	5	2
LNT1360	2010	Asia	Southeast Asia	Laos	Blood	1	1	2	1	1	1	5	2
LNT1365	2010	Asia	Southeast Asia	Laos	Blood	1	1	2	1	1	1	5	2
LNT1367-3	2010	Asia	Southeast Asia	Laos	Blood	1	1	2	1	1	1	5	2
LNT1377	2010	Asia	Southeast Asia	Laos	Blood	1	1	2	1	1	1	5	2
LNT1480	2010	Asia	Southeast Asia	Laos	Blood	1	1	2	1	1	1	5	2
MDUST121	2010	Australia & Oceania	Australia	Australia	Blood	1	1	2	1	1	1	5	2
MDUST126	2010	Asia	Southeast Asia	Malaysia	Blood	1	1	2	1	1	1	5	2
MDUST202	2010	Asia	South Asia	Bangladesh	Blood	1	1	2	1	1	1	5	2
MDUST203	2010	Asia	South Asia	Bangladesh	Blood	1	1	2	1	1	1	5	2
MDUST204	2010	Asia	South Asia	Bangladesh	Blood	1	1	2	1	1	1	5	2
MDUST205	2010	Asia	South Asia	Bangladesh	Blood	1	1	2	1	1	1	5	2
MDUST208	2010	Australia & Oceania	Australia	Australia	Blood	1	1	2	1	1	1	5	2
MDUST226	2010	Australia & Oceania	Oceania	Papua New Guinea	Blood	1	1	2	1	1	1	5	2
MDUST227	2010	Asia	South Asia	Bangladesh	Blood	1	1	2	1	1	1	5	2
MDUST229	2010	Australia & Oceania	Oceania	Papua New Guinea	Blood	1	1	2	1	1	1	5	2
MDUST234	2010	Asia	South Asia	Bangladesh	Blood	1	1	2	1	1	1	5	2
MDUST235	2010	Asia	Southeast Asia	Vietnam	Stool	1	1	2	1	1	1	5	2
MDUST250	2010	Asia	Southeast Asia	Indonesia	Blood	1	1	2	1	1	1	5	2
MDUST252	2010	Asia	South Asia	Bangladesh	Blood	1	1	2	1	1	1	5	2
MDUST253	2010	Asia	Southeast Asia	Indonesia	Blood	1	1	2	1	1	1	5	2
MDUST255	2010	Australia & Oceania	Oceania	Papua New Guinea	Blood	1	1	2	1	1	1	5	2
MDUST256	2010	Australia & Oceania	Oceania	Papua New Guinea	Blood	1	1	2	1	1	1	5	2
MDUST257	2010	Asia	Southeast Asia	Indonesia	Blood	1	1	2	1	1	1	5	2
MDUST258	2010	Asia	South Asia	Bangladesh	Stool	1	1	2	1	1	1	5	2
MDUST295	2010	Asia	Southeast Asia	Indonesia	Blood	1	1	2	1	1	1	5	2
MDUST296	2010	Australia & Oceania	Oceania	Papua New Guinea	Blood	1	1	2	1	1	1	5	2
UI17614	2010	Asia	Southeast Asia	Laos	Blood	1	1	2	1	1	1	5	2
XK1682	2010	Asia	Southeast Asia	Laos	Blood	1	1	2	1	1	1	5	2
XK1684	2010	Asia	Southeast Asia	Laos	Blood	1	1	2	1	1	1	5	2
IB5381	2010	Africa	East Africa	Tanzania	Blood	1	1	2	1	1	1	5	2
IB5370	2010	Africa	East Africa	Tanzania	Blood	1	1	2	1	1	1	5	2
IB5359	2010	Africa	East Africa	Tanzania	Blood	1	1	2	1	1	1	5	2
IB5371	2010	Africa	East Africa	Tanzania	Blood	1	1	2	1	1	1	5	2
IB5374	2010	Africa	East Africa	Tanzania	Blood	1	1	2	1	1	1	5	2
BCR89	2010	Asia	South Asia	India	Blood	1	1	2	1	1	1	5	2
474899	2010	Africa	South Africa	South Africa	Blood	1	1	1	1	1	1	5	1
493790	2010	Africa	South Africa	South Africa	Blood	1	1	1	1	1	1	5	1
1003078	2010	Africa	Southern Africa	Malawi	Blood	1	1	1	1	1	1	5	1
1003108	2010	Africa	Southern Africa	Malawi	Blood	1	1	1	1	1	1	5	1
1003117	2010	Africa	Southern Africa	Malawi	Blood	1	1	1	1	1	1	5	1
1005624	2010	Africa	Southern Africa	Malawi	Blood	1	1	1	1	1	1	5	1
1006099	2010	Africa	Southern Africa	Malawi	Blood	1	1	1	1	1	1	5	1
01-2010-005821	2010	Asia	Southeast Asia	Cambodia	Blood	1	1	1	1	1	1	5	1
2001-100510	2010	Asia	Southeast Asia	Cambodia	Blood	1	1	1	1	1	1	5	1
2004-007692	2010	Asia	Southeast Asia	Cambodia	Blood	1	1	1	1	1	1	5	1
2006-011021	2010	Asia	Southeast Asia	Cambodia	Blood	1	1	1	1	1	1	5	1
2006-024861	2010	Asia	Southeast Asia	Cambodia	Blood	1	1	1	1	1	1	5	1
2007-012990	2010	Asia	Southeast Asia	Cambodia	Blood	1	1	1	1	1	1	5	1
2007-013365	2010	Asia	Southeast Asia	Cambodia	Blood	1	1	1	1	1	1	5	1
2008-000234	2010	Asia	Southeast Asia	Cambodia	Blood	1	1	1	1	1	1	5	1
2009-008387	2010	Asia	Southeast Asia	Cambodia	Pleural fluid	1	1	1	1	1	1	5	1
2009-017391	2010	Asia	Southeast Asia	Cambodia	Blood	1	1	1	1	1	1	5	1
2010-002168	2010	Asia	Southeast Asia	Cambodia	Blood	1	1	1	1	1	1	5	1
2010-002605	2010	Asia	Southeast Asia	Cambodia	Blood	1	1	1	1	1	1	5	1
2010-002948	2010	Asia	Southeast Asia	Cambodia	Blood	1	1	1	1	1	1	5	1
2010-005196	2010	Asia	Southeast Asia	Cambodia	Blood	1	1	1	1	1	1	5	1
2010-005872	2010	Asia	Southeast Asia	Cambodia	Blood	1	1	1	1	1	1	5	1
2010-006551	2010	Asia	Southeast Asia	Cambodia	Blood	1	1	1	1	1	1	5	1
2010-006866	2010	Asia	Southeast Asia	Cambodia	Blood	1	1	1	1	1	1	5	1
2010-007462	2010	Asia	Southeast Asia	Cambodia	Blood	1	1	1	1	1	1	5	1
2010-007898	2010	Asia	Southeast Asia	Cambodia	Blood	1	1	1	1	1	1	5	1
2010-008154	2010	Asia	Southeast Asia	Cambodia	Blood	1	1	1	1	1	1	5	1
2010-009987	2010	Asia	Southeast Asia	Cambodia	Blood	1	1	1	1	1	1	5	1
2010-010162	2010	Asia	Southeast Asia	Cambodia	Blood	1	1	1	1	1	1	5	1
2010-010972	2010	Asia	Southeast Asia	Cambodia	Blood	1	1	1	1	1	1	5	1
2010-011187	2010	Asia	Southeast Asia	Cambodia	Blood	1	1	1	1	1	1	5	1
2010-011361	2010	Asia	Southeast Asia	Cambodia	Blood	1	1	1	1	1	1	5	1
2010-011712	2010	Asia	Southeast Asia	Cambodia	Blood	1	1	1	1	1	1	5	1
2010-012339	2010	Asia	Southeast Asia	Cambodia	Blood	1	1	1	1	1	1	5	1
2010-012486	2010	Asia	Southeast Asia	Cambodia	Blood	1	1	1	1	1	1	5	1
2010-013700	2010	Asia	Southeast Asia	Cambodia	Blood	1	1	1	1	1	1	5	1
2010-015926	2010	Asia	Southeast Asia	Cambodia	Blood	1	1	1	1	1	1	5	1
2010-018118	2010	Asia	Southeast Asia	Cambodia	Blood	1	1	1	1	1	1	5	1
2010-018908	2010	Asia	Southeast Asia	Cambodia	Blood	1	1	1	1	1	1	5	1
2010-020905	2010	Asia	Southeast Asia	Cambodia	Blood	1	1	1	1	1	1	5	1
A237	2010	Asia	Southeast Asia	Indonesia	Blood	1	1	1	1	1	1	5	1
A240	2010	Asia	Southeast Asia	Indonesia	Blood	1	1	1	1	1	1	5	1
A246	2010	Asia	Southeast Asia	Indonesia	Blood	1	1	1	1	1	1	5	1
A247	2010	Asia	Southeast Asia	Indonesia	Blood	1	1	1	1	1	1	5	1
A256	2010	Asia	Southeast Asia	Indonesia	Blood	1	1	1	1	1	1	5	1
A257	2010	Asia	Southeast Asia	Indonesia	Blood	1	1	1	1	1	1	5	1
A259	2010	Asia	Southeast Asia	Indonesia	Blood	1	1	1	1	1	1	5	1
A265	2010	Asia	Southeast Asia	Indonesia	Blood	1	1	1	1	1	1	5	1
A266	2010	Asia	Southeast Asia	Indonesia	Blood	1	1	1	1	1	1	5	1
A272	2010	Asia	Southeast Asia	Indonesia	Blood	1	1	1	1	1	1	5	1
A283	2010	Asia	Southeast Asia	Indonesia	Blood	1	1	1	1	1	1	5	1
A285	2010	Asia	Southeast Asia	Indonesia	Blood	1	1	1	1	1	1	5	1
A344-1st	2010	Asia	Southeast Asia	Indonesia	Blood	1	1	1	1	1	1	5	1
A352	2010	Asia	Southeast Asia	Indonesia	Blood	1	1	1	1	1	1	5	1
A379	2010	Asia	Southeast Asia	Indonesia	Blood	1	1	1	1	1	1	5	1
A392	2010	Asia	Southeast Asia	Indonesia	Blood	1	1	1	1	1	1	5	1
A57501	2010	Africa	Southern Africa	Malawi	Blood	1	1	1	1	1	1	5	1
A58372	2010	Africa	Southern Africa	Malawi	Blood	1	1	1	1	1	1	5	1
A58390	2010	Africa	Southern Africa	Malawi	Blood	1	1	1	1	1	1	5	1
A58450	2010	Africa	Southern Africa	Malawi	Blood	1	1	1	1	1	1	5	1
A59204	2010	Africa	Southern Africa	Malawi	Blood	1	1	1	1	1	1	5	1
A59217	2010	Africa	Southern Africa	Malawi	Blood	1	1	1	1	1	1	5	1
A59307	2010	Africa	Southern Africa	Malawi	Blood	1	1	1	1	1	1	5	1
D56393	2010	Africa	Southern Africa	Malawi	Blood	1	1	1	1	1	1	5	1
ERL101102	2010	Asia	South Asia	India	Stool	1	1	1	1	1	1	5	1
ERL101104	2010	Asia	South Asia	India	Blood	1	1	1	1	1	1	5	1
ERL102156	2010	Asia	South Asia	India	Blood	1	1	1	1	1	1	5	1
ERL102275	2010	Asia	South Asia	India	Blood	1	1	1	1	1	1	5	1
ERL102292	2010	Asia	South Asia	India	Blood	1	1	1	1	1	1	5	1
ERL102461	2010	Australia & Oceania	Oceania	Samoa	Blood	1	1	1	1	1	1	5	1
ERL10320	2010	Australia & Oceania	Oceania	Samoa	Stool	1	1	1	1	1	1	5	1
ERL10338	2010	Asia	Southeast Asia	Thailand	Blood	1	1	1	1	1	1	5	1
ERL103534	2010	Asia	South Asia	India	Blood	1	1	1	1	1	1	5	1
ERL1048	2010	Asia	South Asia	India	Blood	1	1	1	1	1	1	5	1
ERL10492	2010	Australia & Oceania	Oceania	Samoa	Blood	1	1	1	1	1	1	5	1
ERL10504	2010	Australia & Oceania	Oceania	Samoa	Blood	1	1	1	1	1	1	5	1
H104280445	2010	Asia	Western Asia	Iraq	Blood	1	1	1	1	1	1	5	1
KM1646	2010	Asia	Southeast Asia	Laos	Blood	1	1	1	1	1	1	5	1
KM1647	2010	Asia	Southeast Asia	Laos	Blood	1	1	1	1	1	1	5	1
KM1648	2010	Asia	Southeast Asia	Laos	Blood	1	1	1	1	1	1	5	1
LNT1339	2010	Asia	Southeast Asia	Laos	Blood	1	1	1	1	1	1	5	1
LNT1374	2010	Asia	Southeast Asia	Laos	Blood	1	1	1	1	1	1	5	1
LNT1378	2010	Asia	Southeast Asia	Laos	Blood	1	1	1	1	1	1	5	1
LNT1426	2010	Asia	Southeast Asia	Laos	Blood	1	1	1	1	1	1	5	1
LNT1497	2010	Asia	Southeast Asia	Laos	Blood	1	1	1	1	1	1	5	1
LNT1516	2010	Asia	Southeast Asia	Laos	Blood	1	1	1	1	1	1	5	1
LNT1542	2010	Asia	Southeast Asia	Laos	Blood	1	1	1	1	1	1	5	1
MDUST122	2010	Australia & Oceania	Oceania	Samoa	Urine	1	1	1	1	1	1	5	1
MDUST123	2010	Australia & Oceania	Oceania	Samoa	Blood	1	1	1	1	1	1	5	1
MDUST197	2010	Asia	South Asia	India	Blood	1	1	1	1	1	1	5	1
MDUST198	2010	Asia	Southeast Asia	Myanmar	Blood	1	1	1	1	1	1	5	1
MDUST206	2010	Asia	Southeast Asia	Indonesia	Blood	1	1	1	1	1	1	5	1
MDUST207	2010	Asia	South Asia	Pakistan	Blood	1	1	1	1	1	1	5	1
MDUST228	2010	Australia & Oceania	Oceania	Samoa	Urine	1	1	1	1	1	1	5	1
MDUST230	2010	Asia	South Asia	Bangladesh	Blood	1	1	1	1	1	1	5	1
MDUST231	2010	Asia	Western Asia	Lebanon	Blood	1	1	1	1	1	1	5	1
MDUST232	2010	Asia	South Asia	Bangladesh	Blood	1	1	1	1	1	1	5	1
MDUST233	2010	Asia	South Asia	India	Blood	1	1	1	1	1	1	5	1
MDUST236	2010	Asia	Southeast Asia	Thailand	Blood	1	1	1	1	1	1	5	1
MDUST237	2010	Asia	South Asia	Nepal	Stool	1	1	1	1	1	1	5	1
MDUST241	2010	Asia	South Asia	Bangladesh	Blood	1	1	1	1	1	1	5	1
MDUST251	2010	Asia	South Asia	Pakistan	Blood	1	1	1	1	1	1	5	1
MDUST254	2010	Asia	South Asia	India	Blood	1	1	1	1	1	1	5	1
MDUST259	2010	Asia	South Asia	Bangladesh	Blood	1	1	1	1	1	1	5	1
MDUST294	2010	Asia	South Asia	Nepal	Blood	1	1	1	1	1	1	5	1
SV500	2010	Asia	Southeast Asia	Laos	Blood	1	1	1	1	1	1	5	1
SV547	2010	Asia	Southeast Asia	Laos	Blood	1	1	1	1	1	1	5	1
SV552	2010	Asia	Southeast Asia	Laos	Blood	1	1	1	1	1	1	5	1
SV610	2010	Asia	Southeast Asia	Laos	Blood	1	1	1	1	1	1	5	1
UI16161	2010	Asia	Southeast Asia	Laos	Blood	1	1	1	1	1	1	5	1
UI16704	2010	Asia	Southeast Asia	Laos	Blood	1	1	1	1	1	1	5	1
UI17187	2010	Asia	Southeast Asia	Laos	Blood	1	1	1	1	1	1	5	1
XN211	2010	Asia	Southeast Asia	Laos	Blood	1	1	1	1	1	1	5	1
IB5385	2010	Africa	East Africa	Tanzania	Blood	1	1	1	1	1	1	5	1
IB5356	2010	Africa	East Africa	Tanzania	Blood	1	1	1	1	1	1	5	1
IB5352	2010	Africa	East Africa	Tanzania	Blood	1	1	1	1	1	1	5	1
IB5382	2010	Africa	East Africa	Tanzania	Blood	1	1	1	1	1	1	5	1
IB5378	2010	Africa	East Africa	Tanzania	Blood	1	1	1	1	1	1	5	1
IB5358	2010	Africa	East Africa	Tanzania	Blood	1	1	1	1	1	1	5	1
IB5379	2010	Africa	East Africa	Tanzania	Blood	1	1	1	1	1	1	5	1
IB5355	2010	Africa	East Africa	Tanzania	Blood	1	1	1	1	1	1	5	1
IB5354	2010	Africa	East Africa	Tanzania	Blood	1	1	1	1	1	1	5	1
IB5353	2010	Africa	East Africa	Tanzania	Blood	1	1	1	1	1	1	5	1
IB5351	2010	Africa	East Africa	Tanzania	Blood	1	1	1	1	1	1	5	1
IB5357	2010	Africa	East Africa	Tanzania	Blood	1	1	1	1	1	1	5	1
IB5375	2010	Africa	East Africa	Tanzania	Blood	1	1	1	1	1	1	5	1
IB5376	2010	Africa	East Africa	Tanzania	Blood	1	1	1	1	1	1	5	1
IB5380	2010	Africa	East Africa	Tanzania	Blood	1	1	1	1	1	1	5	1
BCR108	2010	Asia	South Asia	India	Blood	1	1	1	1	1	1	5	1
BCR110	2010	Asia	South Asia	India	Blood	1	1	1	1	1	1	5	1
540614	2011	Africa	South Africa	South Africa	Blood	1	1	2	1	1	1	5	2
542825	2011	Africa	South Africa	South Africa	Blood	1	1	2	1	1	1	5	2
1010996	2011	Africa	Southern Africa	Malawi	Blood	1	1	2	1	1	1	5	2
1012752	2011	Africa	Southern Africa	Malawi	Blood	1	1	2	1	1	1	5	2
1020184	2011	Africa	Southern Africa	Malawi	Blood	1	1	2	1	1	1	5	2
1021701	2011	Africa	Southern Africa	Malawi	Blood	1	1	2	1	1	1	5	2
1023267	2011	Africa	Southern Africa	Malawi	Blood	1	1	2	1	1	1	5	2
1025691	2011	Africa	Southern Africa	Malawi	Blood	1	1	2	1	1	1	5	2
3306/3	2011	Africa	Central Africa	DRC	Blood	1	1	2	1	1	1	5	2
3322/3	2011	Africa	Central Africa	DRC	Blood	1	1	2	1	1	1	5	2
3332/3	2011	Africa	Central Africa	DRC	Blood	1	1	2	1	1	1	5	2
3525/3	2011	Africa	Central Africa	DRC	Blood	1	1	2	1	1	1	5	2
3592/3	2011	Africa	Central Africa	DRC	Blood	1	1	2	1	1	1	5	2
3632/3	2011	Africa	Central Africa	DRC	Blood	1	1	2	1	1	1	5	2
3653/3	2011	Africa	Central Africa	DRC	Blood	1	1	2	1	1	1	5	2
3671/3	2011	Africa	Central Africa	DRC	Blood	1	1	2	1	1	1	5	2
3673/3	2011	Africa	Central Africa	DRC	Blood	1	1	2	1	1	1	5	2
A127	2011	Asia	Southeast Asia	Indonesia	Blood	1	1	2	1	1	1	5	2
A132	2011	Asia	Southeast Asia	Indonesia	Blood	1	1	2	1	1	1	5	2
A174	2011	Asia	Southeast Asia	Indonesia	Blood	1	1	2	1	1	1	5	2
BC2011-1325	2011	Asia	Southeast Asia	Cambodia	Blood	1	1	2	1	1	1	5	2
ERL11299	2011	Asia	South Asia	Pakistan	Stool	1	1	2	1	1	1	5	2
ERL114000	2011	Asia	South Asia	Nepal	Blood	1	1	2	1	1	1	5	2
ERL114070	2011	South America	South America	South America	Blood	1	1	2	1	1	1	5	2
ERL11909	2011	North America	North America	Mexico	Stool	1	1	2	1	1	1	5	2
MDUST131	2011	Unknown	Unknown	Unknown	Blood	1	1	2	1	1	1	5	2
MDUST135	2011	Australia & Oceania	Oceania	Tonga	Blood	1	1	2	1	1	1	5	2
MDUST136	2011	Asia	South Asia	India	Blood	1	1	2	1	1	1	5	2
MDUST137	2011	Asia	South Asia	India	Blood	1	1	2	1	1	1	5	2
MDUST154	2011	Asia	East Asia	China	Stool	1	1	2	1	1	1	5	2
MDUST165	2011	Asia	South Asia	India	Blood	1	1	2	1	1	1	5	2
MDUST171	2011	Asia	South Asia	India	Blood	1	1	2	1	1	1	5	2
MDUST176	2011	Unknown	Unknown	Unknown	Blood	1	1	2	1	1	1	5	2
MDUST178	2011	Asia	Southeast Asia	EastTimor	Stool	1	1	2	1	1	1	5	2
MDUST179	2011	Asia	South Asia	India	Blood	1	1	2	1	1	1	5	2
MDUST191	2011	Asia	South Asia	Bangladesh	Blood	1	1	2	1	1	1	5	2
MDUST192	2011	Asia	Southeast Asia	Indonesia	Blood	1	1	2	1	1	1	5	2
MDUST194	2011	Asia	South Asia	India	Blood	1	1	2	1	1	1	5	2
MDUST195	2011	Asia	South Asia	Bangladesh	Blood	1	1	2	1	1	1	5	2
MDUST212	2011	Asia	South Asia	India	Blood	1	1	2	1	1	1	5	2
MDUST217	2011	Asia	South Asia	India	Blood	1	1	2	1	1	1	5	2
MDUST218	2011	Asia	Western Asia	Lebanon	Blood	1	1	2	1	1	1	5	2
MDUST219	2011	Asia	Western Asia	Lebanon	Stool	1	1	2	1	1	1	5	2
MDUST221	2011	Asia	South Asia	India	Blood	1	1	2	1	1	1	5	2
MDUST222	2011	Asia	Southeast Asia	Indonesia	Blood	1	1	2	1	1	1	5	2
MDUST246	2011	Asia	Southeast Asia	Indonesia	Blood	1	1	2	1	1	1	5	2
MDUST260	2011	Unknown	Unknown	Unknown	Blood	1	1	2	1	1	1	5	2
MDUST267	2011	Asia	South Asia	India	Blood	1	1	2	1	1	1	5	2
MDUST268	2011	Unknown	Unknown	Unknown	Blood	1	1	2	1	1	1	5	2
MDUST366	2011	Asia	Western Asia	Iraq	Blood	1	1	2	1	1	1	5	2
MDUST373	2011	Asia	South Asia	India	Blood	1	1	2	1	1	1	5	2
MDUST380	2011	Asia	South Asia	India	Blood	1	1	2	1	1	1	5	2
MDUST381	2011	Asia	South Asia	India	Stool	1	1	2	1	1	1	5	2
MDUST382	2011	Asia	South Asia	India	Stool	1	1	2	1	1	1	5	2
MDUST384	2011	Asia	Southeast Asia	Indonesia	Stool	1	1	2	1	1	1	5	2
MDUST391	2011	Asia	South Asia	India	Blood	1	1	2	1	1	1	5	2
MDUST413	2011	Asia	South Asia	India	Blood	1	1	2	1	1	1	5	2
MDUST419	2011	Australia & Oceania	Oceania	Fiji	Stool	1	1	2	1	1	1	5	2
np103	2011	Asia	South Asia	Nepal	Blood	1	1	2	1	1	1	5	2
np12	2011	Asia	South Asia	Nepal	Blood	1	1	2	1	1	1	5	2
np16	2011	Asia	South Asia	Nepal	Blood	1	1	2	1	1	1	5	2
np41	2011	Asia	South Asia	Nepal	Blood	1	1	2	1	1	1	5	2
np50	2011	Asia	South Asia	Nepal	Blood	1	1	2	1	1	1	5	2
np99	2011	Asia	South Asia	Nepal	Blood	1	1	2	1	1	1	5	2
BCR232	2011	Asia	South Asia	India	Blood	1	1	2	1	1	1	5	2
1102	2011	Asia	South Asia	Bangladesh	Blood	1	1	1	1	1	1	5	1
1154	2011	Asia	South Asia	Bangladesh	Blood	1	1	1	1	1	1	5	1
1404	2011	Asia	South Asia	Bangladesh	Blood	1	1	1	1	1	1	5	1
1499	2011	Asia	South Asia	Bangladesh	Blood	1	1	1	1	1	1	5	1
1553	2011	Asia	South Asia	Bangladesh	Blood	1	1	1	1	1	1	5	1
1607	2011	Asia	South Asia	Bangladesh	Blood	1	1	1	1	1	1	5	1
100949	2011	Australia & Oceania	Oceania	Fiji	Unknown	1	1	1	1	1	1	5	1
102196	2011	Australia & Oceania	Oceania	Fiji	Unknown	1	1	1	1	1	1	5	1
103643	2011	Australia & Oceania	Oceania	Fiji	Unknown	1	1	1	1	1	1	5	1
583236	2011	Africa	South Africa	South Africa	Blood	1	1	1	1	1	1	5	1
1007914	2011	Africa	Southern Africa	Malawi	Blood	1	1	1	1	1	1	5	1
1007917	2011	Africa	Southern Africa	Malawi	Blood	1	1	1	1	1	1	5	1
1008634	2011	Africa	Southern Africa	Malawi	Blood	1	1	1	1	1	1	5	1
1012727	2011	Africa	Southern Africa	Malawi	Blood	1	1	1	1	1	1	5	1
1012911	2011	Africa	Southern Africa	Malawi	Blood	1	1	1	1	1	1	5	1
1013305	2011	Africa	Southern Africa	Malawi	Blood	1	1	1	1	1	1	5	1
1013486	2011	Africa	Southern Africa	Malawi	Blood	1	1	1	1	1	1	5	1
1013803	2011	Africa	Southern Africa	Malawi	Blood	1	1	1	1	1	1	5	1
1014063	2011	Africa	Southern Africa	Malawi	Blood	1	1	1	1	1	1	5	1
1014152	2011	Africa	Southern Africa	Malawi	Blood	1	1	1	1	1	1	5	1
1014383	2011	Africa	Southern Africa	Malawi	Blood	1	1	1	1	1	1	5	1
1014451	2011	Africa	Southern Africa	Malawi	Blood	1	1	1	1	1	1	5	1
1016605	2011	Africa	Southern Africa	Malawi	Blood	1	1	1	1	1	1	5	1
1016653	2011	Africa	Southern Africa	Malawi	Blood	1	1	1	1	1	1	5	1
1016889	2011	Africa	Southern Africa	Malawi	Blood	1	1	1	1	1	1	5	1
1017137	2011	Africa	Southern Africa	Malawi	Blood	1	1	1	1	1	1	5	1
1017142	2011	Africa	Southern Africa	Malawi	Blood	1	1	1	1	1	1	5	1
1018211	2011	Africa	Southern Africa	Malawi	Blood	1	1	1	1	1	1	5	1
1018216	2011	Africa	Southern Africa	Malawi	Blood	1	1	1	1	1	1	5	1
1018617	2011	Africa	Southern Africa	Malawi	Blood	1	1	1	1	1	1	5	1
1019515	2011	Africa	Southern Africa	Malawi	Blood	1	1	1	1	1	1	5	1
1019695	2011	Africa	Southern Africa	Malawi	Blood	1	1	1	1	1	1	5	1
1019806	2011	Africa	Southern Africa	Malawi	Blood	1	1	1	1	1	1	5	1
1019833	2011	Africa	Southern Africa	Malawi	Blood	1	1	1	1	1	1	5	1
1019839	2011	Africa	Southern Africa	Malawi	Blood	1	1	1	1	1	1	5	1
1020059	2011	Africa	Southern Africa	Malawi	Blood	1	1	1	1	1	1	5	1
1020366	2011	Africa	Southern Africa	Malawi	Blood	1	1	1	1	1	1	5	1
1020791	2011	Africa	Southern Africa	Malawi	Blood	1	1	1	1	1	1	5	1
1020976	2011	Africa	Southern Africa	Malawi	Blood	1	1	1	1	1	1	5	1
1021106	2011	Africa	Southern Africa	Malawi	Blood	1	1	1	1	1	1	5	1
1021624	2011	Africa	Southern Africa	Malawi	Blood	1	1	1	1	1	1	5	1
1021678	2011	Africa	Southern Africa	Malawi	Blood	1	1	1	1	1	1	5	1
1021788	2011	Africa	Southern Africa	Malawi	Blood	1	1	1	1	1	1	5	1
1021854	2011	Africa	Southern Africa	Malawi	Blood	1	1	1	1	1	1	5	1
1022075	2011	Africa	Southern Africa	Malawi	Blood	1	1	1	1	1	1	5	1
1022401	2011	Africa	Southern Africa	Malawi	Blood	1	1	1	1	1	1	5	1
1022553	2011	Africa	Southern Africa	Malawi	Blood	1	1	1	1	1	1	5	1
1022981	2011	Africa	Southern Africa	Malawi	Blood	1	1	1	1	1	1	5	1
1023407	2011	Africa	Southern Africa	Malawi	Blood	1	1	1	1	1	1	5	1
1023999	2011	Africa	Southern Africa	Malawi	Blood	1	1	1	1	1	1	5	1
1024341	2011	Africa	Southern Africa	Malawi	Blood	1	1	1	1	1	1	5	1
1025912	2011	Africa	Southern Africa	Malawi	Blood	1	1	1	1	1	1	5	1
01-2010-000934	2011	Asia	Southeast Asia	Cambodia	Blood	1	1	1	1	1	1	5	1
01-2010-004103	2011	Asia	Southeast Asia	Cambodia	Blood	1	1	1	1	1	1	5	1
01-2011-000112	2011	Asia	Southeast Asia	Cambodia	Blood	1	1	1	1	1	1	5	1
01-2011-000113	2011	Asia	Southeast Asia	Cambodia	Blood	1	1	1	1	1	1	5	1
01-2011-000309	2011	Asia	Southeast Asia	Cambodia	Blood	1	1	1	1	1	1	5	1
01-2011-000483	2011	Asia	Southeast Asia	Cambodia	Blood	1	1	1	1	1	1	5	1
01-2011-000664	2011	Asia	Southeast Asia	Cambodia	Blood	1	1	1	1	1	1	5	1
01-2011-001522	2011	Asia	Southeast Asia	Cambodia	Blood	1	1	1	1	1	1	5	1
01-2011-005712	2011	Asia	Southeast Asia	Cambodia	Blood	1	1	1	1	1	1	5	1
2002-205957	2011	Asia	Southeast Asia	Cambodia	Blood	1	1	1	1	1	1	5	1
2002-214318	2011	Asia	Southeast Asia	Cambodia	Blood	1	1	1	1	1	1	5	1
2002-216622	2011	Asia	Southeast Asia	Cambodia	Blood	1	1	1	1	1	1	5	1
2005-009945	2011	Asia	Southeast Asia	Cambodia	Blood	1	1	1	1	1	1	5	1
2005-011215	2011	Asia	Southeast Asia	Cambodia	Blood	1	1	1	1	1	1	5	1
2006-007642	2011	Asia	Southeast Asia	Cambodia	Blood	1	1	1	1	1	1	5	1
2006-008616	2011	Asia	Southeast Asia	Cambodia	Blood	1	1	1	1	1	1	5	1
2007-015726	2011	Asia	Southeast Asia	Cambodia	Blood	1	1	1	1	1	1	5	1
2007-017523	2011	Asia	Southeast Asia	Cambodia	Blood	1	1	1	1	1	1	5	1
2007-021515	2011	Asia	Southeast Asia	Cambodia	Blood	1	1	1	1	1	1	5	1
2009-000374	2011	Asia	Southeast Asia	Cambodia	Blood	1	1	1	1	1	1	5	1
2009-004677	2011	Asia	Southeast Asia	Cambodia	Blood	1	1	1	1	1	1	5	1
2010-004004	2011	Asia	Southeast Asia	Cambodia	Blood	1	1	1	1	1	1	5	1
2010-006459	2011	Asia	Southeast Asia	Cambodia	Blood	1	1	1	1	1	1	5	1
2010-021566	2011	Asia	Southeast Asia	Cambodia	Blood	1	1	1	1	1	1	5	1
2011-002088	2011	Asia	Southeast Asia	Cambodia	Blood	1	1	1	1	1	1	5	1
2011-007188	2011	Asia	Southeast Asia	Cambodia	Gallbladder fluid	1	1	1	1	1	1	5	1
2011-007445	2011	Asia	Southeast Asia	Cambodia	Blood	1	1	1	1	1	1	5	1
2011-007660	2011	Asia	Southeast Asia	Cambodia	Blood	1	1	1	1	1	1	5	1
2011-007792	2011	Asia	Southeast Asia	Cambodia	Blood	1	1	1	1	1	1	5	1
2011-007930	2011	Asia	Southeast Asia	Cambodia	Blood	1	1	1	1	1	1	5	1
2011-008491	2011	Asia	Southeast Asia	Cambodia	Blood	1	1	1	1	1	1	5	1
2011-009404	2011	Asia	Southeast Asia	Cambodia	Blood	1	1	1	1	1	1	5	1
2011-015914	2011	Asia	Southeast Asia	Cambodia	Blood	1	1	1	1	1	1	5	1
2011-017563	2011	Asia	Southeast Asia	Cambodia	Blood	1	1	1	1	1	1	5	1
2011-017747	2011	Asia	Southeast Asia	Cambodia	Blood	1	1	1	1	1	1	5	1
2011-019378	2011	Asia	Southeast Asia	Cambodia	Blood	1	1	1	1	1	1	5	1
2011-019409	2011	Asia	Southeast Asia	Cambodia	Hip joint pus	1	1	1	1	1	1	5	1
2011-024146	2011	Asia	Southeast Asia	Cambodia	Blood	1	1	1	1	1	1	5	1
A243	2011	Asia	Southeast Asia	Indonesia	Blood	1	1	1	1	1	1	5	1
A244	2011	Asia	Southeast Asia	Indonesia	Blood	1	1	1	1	1	1	5	1
A252	2011	Asia	Southeast Asia	Indonesia	Blood	1	1	1	1	1	1	5	1
A255	2011	Asia	Southeast Asia	Indonesia	Blood	1	1	1	1	1	1	5	1
A284	2011	Asia	Southeast Asia	Indonesia	Blood	1	1	1	1	1	1	5	1
A354	2011	Asia	Southeast Asia	Indonesia	Blood	1	1	1	1	1	1	5	1
BC2011-1305	2011	Asia	Southeast Asia	Cambodia	Blood	1	1	1	1	1	1	5	1
BC2011-1307	2011	Asia	Southeast Asia	Cambodia	Blood	1	1	1	1	1	1	5	1
BC2011-1311	2011	Asia	Southeast Asia	Cambodia	Blood	1	1	1	1	1	1	5	1
BC20111457	2011	Asia	Southeast Asia	Cambodia	Blood	1	1	1	1	1	1	5	1
BC2011-1461	2011	Asia	Southeast Asia	Cambodia	Blood	1	1	1	1	1	1	5	1
BC2011-1534	2011	Asia	Southeast Asia	Cambodia	Blood	1	1	1	1	1	1	5	1
BC2011-1612	2011	Asia	Southeast Asia	Cambodia	Blood	1	1	1	1	1	1	5	1
BC2011-1683	2011	Asia	Southeast Asia	Cambodia	Blood	1	1	1	1	1	1	5	1
BC2011-1739	2011	Asia	Southeast Asia	Cambodia	Blood	1	1	1	1	1	1	5	1
ERL111572	2011	Australia & Oceania	Oceania	Samoa	Blood	1	1	1	1	1	1	5	1
ERL111998	2011	Australia & Oceania	Oceania	Samoa	Blood	1	1	1	1	1	1	5	1
ERL113095	2011	Asia	South Asia	India	Blood	1	1	1	1	1	1	5	1
ERL113434	2011	Australia & Oceania	Oceania	Samoa	Blood	1	1	1	1	1	1	5	1
ERL113717	2011	Asia	South Asia	India	Blood	1	1	1	1	1	1	5	1
ERL114224	2011	Asia	South Asia	India	Blood	1	1	1	1	1	1	5	1
ERL11877	2011	Asia	South Asia	India	Stool	1	1	1	1	1	1	5	1
MDUST1	2011	Australia & Oceania	Oceania	Fiji	Unknown	1	1	1	1	1	1	5	1
MDUST10	2011	Australia & Oceania	Oceania	Fiji	Unknown	1	1	1	1	1	1	5	1
MDUST11	2011	Australia & Oceania	Oceania	Fiji	Unknown	1	1	1	1	1	1	5	1
MDUST12	2011	Australia & Oceania	Oceania	Fiji	Unknown	1	1	1	1	1	1	5	1
MDUST124	2011	Australia & Oceania	Oceania	Samoa	Blood	1	1	1	1	1	1	5	1
MDUST125	2011	Australia & Oceania	Oceania	Samoa	Blood	1	1	1	1	1	1	5	1
MDUST127	2011	Asia	South Asia	India	Blood	1	1	1	1	1	1	5	1
MDUST128	2011	Asia	South Asia	India	Blood	1	1	1	1	1	1	5	1
MDUST129	2011	Asia	Southeast Asia	Phillipines	Blood	1	1	1	1	1	1	5	1
MDUST13	2011	Australia & Oceania	Oceania	Fiji	Unknown	1	1	1	1	1	1	5	1
MDUST130	2011	Asia	Southeast Asia	Malaysia	Stool	1	1	1	1	1	1	5	1
MDUST132	2011	Australia & Oceania	Oceania	Samoa	Blood	1	1	1	1	1	1	5	1
MDUST133	2011	Australia & Oceania	Oceania	Samoa	Blood	1	1	1	1	1	1	5	1
MDUST134	2011	Asia	Southeast Asia	Phillipines	Stool	1	1	1	1	1	1	5	1
MDUST14	2011	Australia & Oceania	Oceania	Fiji	Unknown	1	1	1	1	1	1	5	1
MDUST140	2011	Asia	South Asia	India	Blood	1	1	1	1	1	1	5	1
MDUST15	2011	Australia & Oceania	Oceania	Fiji	Unknown	1	1	1	1	1	1	5	1
MDUST16	2011	Australia & Oceania	Oceania	Fiji	Unknown	1	1	1	1	1	1	5	1
MDUST161	2011	Asia	South Asia	India	Blood	1	1	1	1	1	1	5	1
MDUST162	2011	Unknown	Unknown	Unknown	Blood	1	1	1	1	1	1	5	1
MDUST163	2011	Asia	South Asia	India	Blood	1	1	1	1	1	1	5	1
MDUST164	2011	Asia	South Asia	India	Blood	1	1	1	1	1	1	5	1
MDUST166	2011	Asia	South Asia	India	Blood	1	1	1	1	1	1	5	1
MDUST167	2011	Asia	South Asia	India	Blood	1	1	1	1	1	1	5	1
MDUST168	2011	Asia	South Asia	India	Blood	1	1	1	1	1	1	5	1
MDUST169	2011	Asia	South Asia	India	Blood	1	1	1	1	1	1	5	1
MDUST17	2011	Australia & Oceania	Oceania	Fiji	Unknown	1	1	1	1	1	1	5	1
MDUST170	2011	Asia	Southeast Asia	South-east Asia	Stool	1	1	1	1	1	1	5	1
MDUST172	2011	Asia	Southeast Asia	Thailand	Blood	1	1	1	1	1	1	5	1
MDUST174	2011	Asia	South Asia	Sri Lanka	Blood	1	1	1	1	1	1	5	1
MDUST175	2011	Asia	South Asia	Pakistan	Blood	1	1	1	1	1	1	5	1
MDUST18	2011	Australia & Oceania	Oceania	Fiji	Unknown	1	1	1	1	1	1	5	1
MDUST180	2011	Asia	South Asia	India	Blood	1	1	1	1	1	1	5	1
MDUST181	2011	Unknown	Unknown	Unknown	Blood	1	1	1	1	1	1	5	1
MDUST182	2011	Asia	South Asia	India	Blood	1	1	1	1	1	1	5	1
MDUST183	2011	Asia	South Asia	India	Blood	1	1	1	1	1	1	5	1
MDUST184	2011	Asia	South Asia	India	Blood	1	1	1	1	1	1	5	1
MDUST185	2011	Asia	South Asia	India	Blood	1	1	1	1	1	1	5	1
MDUST186	2011	Asia	South Asia	India	Blood	1	1	1	1	1	1	5	1
MDUST187	2011	Unknown	Unknown	Unknown	Blood	1	1	1	1	1	1	5	1
MDUST188	2011	Asia	Southeast Asia	Indonesia	Blood	1	1	1	1	1	1	5	1
MDUST189	2011	Asia	South Asia	India	Blood	1	1	1	1	1	1	5	1
MDUST19	2011	Australia & Oceania	Oceania	Fiji	Unknown	1	1	1	1	1	1	5	1
MDUST190	2011	Unknown	Unknown	Unknown	Blood	1	1	1	1	1	1	5	1
MDUST193	2011	Asia	South Asia	Bangladesh	Blood	1	1	1	1	1	1	5	1
MDUST196	2011	Asia	South Asia	Bangladesh	Blood	1	1	1	1	1	1	5	1
MDUST199	2011	Asia	South Asia	India	Blood	1	1	1	1	1	1	5	1
MDUST2	2011	Australia & Oceania	Oceania	Fiji	Unknown	1	1	1	1	1	1	5	1
MDUST20	2011	Australia & Oceania	Oceania	Fiji	Unknown	1	1	1	1	1	1	5	1
MDUST200	2011	Asia	South Asia	India	Blood	1	1	1	1	1	1	5	1
MDUST201	2011	Asia	South Asia	India	Blood	1	1	1	1	1	1	5	1
MDUST209	2011	Asia	South Asia	India	Blood	1	1	1	1	1	1	5	1
MDUST21	2011	Australia & Oceania	Oceania	Fiji	Unknown	1	1	1	1	1	1	5	1
MDUST210	2011	Asia	South Asia	India	Blood	1	1	1	1	1	1	5	1
MDUST211	2011	Asia	South Asia	India	Blood	1	1	1	1	1	1	5	1
MDUST213	2011	Asia	South Asia	India	Blood	1	1	1	1	1	1	5	1
MDUST214	2011	Asia	South Asia	India	Blood	1	1	1	1	1	1	5	1
MDUST215	2011	Asia	South Asia	India	Stool	1	1	1	1	1	1	5	1
MDUST216	2011	Asia	South Asia	India	Blood	1	1	1	1	1	1	5	1
MDUST22	2011	Australia & Oceania	Oceania	Fiji	Unknown	1	1	1	1	1	1	5	1
MDUST220	2011	Asia	South Asia	India	Blood	1	1	1	1	1	1	5	1
MDUST223	2011	Unknown	Unknown	Unknown	Blood	1	1	1	1	1	1	5	1
MDUST224	2011	Asia	South Asia	India	Blood	1	1	1	1	1	1	5	1
MDUST225	2011	Asia	South Asia	India	Blood	1	1	1	1	1	1	5	1
MDUST23	2011	Australia & Oceania	Oceania	Fiji	Unknown	1	1	1	1	1	1	5	1
MDUST238	2011	Asia	South Asia	India	Blood	1	1	1	1	1	1	5	1
MDUST239	2011	Unknown	Unknown	Unknown	Blood	1	1	1	1	1	1	5	1
MDUST24	2011	Australia & Oceania	Oceania	Fiji	Unknown	1	1	1	1	1	1	5	1
MDUST240	2011	Asia	South Asia	India	Blood	1	1	1	1	1	1	5	1
MDUST242	2011	Asia	South Asia	India	Blood	1	1	1	1	1	1	5	1
MDUST243	2011	Asia	South Asia	India	Blood	1	1	1	1	1	1	5	1
MDUST244	2011	Asia	South Asia	India	Blood	1	1	1	1	1	1	5	1
MDUST245	2011	Asia	South Asia	India	Blood	1	1	1	1	1	1	5	1
MDUST247	2011	Asia	South Asia	India	Stool	1	1	1	1	1	1	5	1
MDUST248	2011	Asia	South Asia	India	Blood	1	1	1	1	1	1	5	1
MDUST249	2011	Asia	South Asia	India	Blood	1	1	1	1	1	1	5	1
MDUST25	2011	Australia & Oceania	Oceania	Fiji	Unknown	1	1	1	1	1	1	5	1
MDUST26	2011	Australia & Oceania	Oceania	Fiji	Unknown	1	1	1	1	1	1	5	1
MDUST261	2011	Unknown	Unknown	Unknown	Blood	1	1	1	1	1	1	5	1
MDUST262	2011	Asia	South Asia	India	Blood	1	1	1	1	1	1	5	1
MDUST263	2011	Asia	South Asia	Bangladesh	Blood	1	1	1	1	1	1	5	1
MDUST264	2011	Asia	South Asia	India	Blood	1	1	1	1	1	1	5	1
MDUST265	2011	Unknown	Unknown	Unknown	Blood	1	1	1	1	1	1	5	1
MDUST266	2011	Asia	South Asia	Pakistan	Stool	1	1	1	1	1	1	5	1
MDUST269	2011	Asia	South Asia	Pakistan	Blood	1	1	1	1	1	1	5	1
MDUST27	2011	Australia & Oceania	Oceania	Fiji	Unknown	1	1	1	1	1	1	5	1
MDUST270	2011	Asia	South Asia	Bangladesh	Stool	1	1	1	1	1	1	5	1
MDUST271	2011	Asia	South Asia	India	Blood	1	1	1	1	1	1	5	1
MDUST272	2011	Asia	South Asia	India	Blood	1	1	1	1	1	1	5	1
MDUST273	2011	Asia	South Asia	India	Stool	1	1	1	1	1	1	5	1
MDUST28	2011	Australia & Oceania	Oceania	Fiji	Unknown	1	1	1	1	1	1	5	1
MDUST29	2011	Australia & Oceania	Oceania	Fiji	Unknown	1	1	1	1	1	1	5	1
MDUST297	2011	Unknown	Unknown	Unknown	Blood	1	1	1	1	1	1	5	1
MDUST3	2011	Australia & Oceania	Oceania	Fiji	Unknown	1	1	1	1	1	1	5	1
MDUST367	2011	Asia	South Asia	India	Stool	1	1	1	1	1	1	5	1
MDUST368	2011	Asia	South Asia	India	Blood	1	1	1	1	1	1	5	1
MDUST369	2011	Asia	South Asia	India	Stool	1	1	1	1	1	1	5	1
MDUST370	2011	Asia	South Asia	India	Blood	1	1	1	1	1	1	5	1
MDUST371	2011	Australia & Oceania	Oceania	Samoa	Blood	1	1	1	1	1	1	5	1
MDUST372	2011	Asia	South Asia	Pakistan	Stool	1	1	1	1	1	1	5	1
MDUST374	2011	Asia	South Asia	Pakistan	Stool	1	1	1	1	1	1	5	1
MDUST375	2011	Asia	South Asia	India	Blood	1	1	1	1	1	1	5	1
MDUST376	2011	Asia	South Asia	India	Blood	1	1	1	1	1	1	5	1
MDUST377	2011	Asia	South Asia	India	Stool	1	1	1	1	1	1	5	1
MDUST378	2011	Asia	South Asia	India	Stool	1	1	1	1	1	1	5	1
MDUST379	2011	Asia	Southeast Asia	Myanmar	Stool	1	1	1	1	1	1	5	1
MDUST383	2011	Asia	South Asia	India	Blood	1	1	1	1	1	1	5	1
MDUST385	2011	Asia	South Asia	India	Blood	1	1	1	1	1	1	5	1
MDUST386	2011	Asia	Western Asia	Iraq	Blood	1	1	1	1	1	1	5	1
MDUST387	2011	Asia	South Asia	India	Blood	1	1	1	1	1	1	5	1
MDUST388	2011	Asia	South Asia	India	Blood	1	1	1	1	1	1	5	1
MDUST389	2011	Asia	Southeast Asia	Indonesia	Blood	1	1	1	1	1	1	5	1
MDUST390	2011	Asia	South Asia	Bangladesh	Stool	1	1	1	1	1	1	5	1
MDUST392	2011	Asia	South Asia	India	Unknown	1	1	1	1	1	1	5	1
MDUST393	2011	Asia	South Asia	India	Stool	1	1	1	1	1	1	5	1
MDUST394	2011	Asia	South Asia	India	Blood	1	1	1	1	1	1	5	1
MDUST397	2011	Asia	Southeast Asia	Indonesia	Blood	1	1	1	1	1	1	5	1
MDUST398	2011	Asia	Southeast Asia	Indonesia	Blood	1	1	1	1	1	1	5	1
MDUST399	2011	Asia	Southeast Asia	Vietnam	Blood	1	1	1	1	1	1	5	1
MDUST4	2011	Australia & Oceania	Oceania	Fiji	Unknown	1	1	1	1	1	1	5	1
MDUST409	2011	Asia	South Asia	India	Blood	1	1	1	1	1	1	5	1
MDUST410	2011	Asia	South Asia	India	Blood	1	1	1	1	1	1	5	1
MDUST411	2011	Unknown	Unknown	Unknown	Blood	1	1	1	1	1	1	5	1
MDUST412	2011	Asia	South Asia	Nepal	Stool	1	1	1	1	1	1	5	1
MDUST414	2011	Asia	South Asia	India	Blood	1	1	1	1	1	1	5	1
MDUST418	2011	Asia	South Asia	Pakistan	Blood	1	1	1	1	1	1	5	1
MDUST5	2011	Australia & Oceania	Oceania	Fiji	Unknown	1	1	1	1	1	1	5	1
MDUST6	2011	Australia & Oceania	Oceania	Fiji	Unknown	1	1	1	1	1	1	5	1
MDUST7	2011	Australia & Oceania	Oceania	Fiji	Unknown	1	1	1	1	1	1	5	1
MDUST8	2011	Australia & Oceania	Oceania	Fiji	Unknown	1	1	1	1	1	1	5	1
MDUST9	2011	Australia & Oceania	Oceania	Fiji	Unknown	1	1	1	1	1	1	5	1
np101	2011	Asia	South Asia	Nepal	Blood	1	1	1	1	1	1	5	1
np11	2011	Asia	South Asia	Nepal	Blood	1	1	1	1	1	1	5	1
np13	2011	Asia	South Asia	Nepal	Blood	1	1	1	1	1	1	5	1
np22	2011	Asia	South Asia	Nepal	Blood	1	1	1	1	1	1	5	1
np27	2011	Asia	South Asia	Nepal	Blood	1	1	1	1	1	1	5	1
np31	2011	Asia	South Asia	Nepal	Blood	1	1	1	1	1	1	5	1
np39	2011	Asia	South Asia	Nepal	Blood	1	1	1	1	1	1	5	1
np4	2011	Asia	South Asia	Nepal	Blood	1	1	1	1	1	1	5	1
np40	2011	Asia	South Asia	Nepal	Blood	1	1	1	1	1	1	5	1
np43	2011	Asia	South Asia	Nepal	Blood	1	1	1	1	1	1	5	1
np44	2011	Asia	South Asia	Nepal	Blood	1	1	1	1	1	1	5	1
np49	2011	Asia	South Asia	Nepal	Blood	1	1	1	1	1	1	5	1
np5	2011	Asia	South Asia	Nepal	Blood	1	1	1	1	1	1	5	1
np51	2011	Asia	South Asia	Nepal	Blood	1	1	1	1	1	1	5	1
np57	2011	Asia	South Asia	Nepal	Blood	1	1	1	1	1	1	5	1
np60	2011	Asia	South Asia	Nepal	Blood	1	1	1	1	1	1	5	1
np61	2011	Asia	South Asia	Nepal	Blood	1	1	1	1	1	1	5	1
np65	2011	Asia	South Asia	Nepal	Blood	1	1	1	1	1	1	5	1
np67	2011	Asia	South Asia	Nepal	Blood	1	1	1	1	1	1	5	1
np69	2011	Asia	South Asia	Nepal	Blood	1	1	1	1	1	1	5	1
np74	2011	Asia	South Asia	Nepal	Blood	1	1	1	1	1	1	5	1
np75	2011	Asia	South Asia	Nepal	Blood	1	1	1	1	1	1	5	1
np8	2011	Asia	South Asia	Nepal	Blood	1	1	1	1	1	1	5	1
np80	2011	Asia	South Asia	Nepal	Blood	1	1	1	1	1	1	5	1
np81	2011	Asia	South Asia	Nepal	Blood	1	1	1	1	1	1	5	1
np83	2011	Asia	South Asia	Nepal	Blood	1	1	1	1	1	1	5	1
np87	2011	Asia	South Asia	Nepal	Blood	1	1	1	1	1	1	5	1
np88	2011	Asia	South Asia	Nepal	Blood	1	1	1	1	1	1	5	1
np89	2011	Asia	South Asia	Nepal	Blood	1	1	1	1	1	1	5	1
np90	2011	Asia	South Asia	Nepal	Blood	1	1	1	1	1	1	5	1
np92	2011	Asia	South Asia	Nepal	Blood	1	1	1	1	1	1	5	1
np93	2011	Asia	South Asia	Nepal	Blood	1	1	1	1	1	1	5	1
np94	2011	Asia	South Asia	Nepal	Blood	1	1	1	1	1	1	5	1
np95	2011	Asia	South Asia	Nepal	Blood	1	1	1	1	1	1	5	1
np97	2011	Asia	South Asia	Nepal	Blood	1	1	1	1	1	1	5	1
BCR191	2011	Asia	South Asia	India	Blood	1	1	1	1	1	1	5	1
BCR175	2011	Asia	South Asia	India	Blood	1	1	1	1	1	1	5	1
BCR177	2011	Asia	South Asia	India	Blood	1	1	1	1	1	1	5	1
BCR170	2011	Asia	South Asia	India	Blood	1	1	1	1	1	1	5	1
BCR162	2011	Asia	South Asia	India	Blood	1	1	1	1	1	1	5	1
BCR211	2011	Asia	South Asia	India	Blood	1	1	1	1	1	1	5	1
SP80	2011	Asia	South Asia	India	Blood	1	1	1	1	1	1	5	1
2181	2012	Asia	South Asia	Bangladesh	Blood	1	1	2	1	1	1	5	2
634660	2012	Africa	South Africa	South Africa	Blood	1	1	2	1	1	1	5	2
639624	2012	Africa	South Africa	South Africa	Blood	1	1	2	1	1	1	5	2
671076	2012	Africa	South Africa	South Africa	Blood	1	1	2	1	1	1	5	2
671445	2012	Africa	South Africa	South Africa	Stool	1	1	2	1	1	1	5	2
A105	2012	Asia	Southeast Asia	Indonesia	Blood	1	1	2	1	1	1	5	2
A348	2012	Asia	Southeast Asia	Indonesia	Blood	1	1	2	1	1	1	5	2
ERL12680	2012	Asia	South Asia	India	Stool	1	1	2	1	1	1	5	2
ERL12959	2012	Asia	South Asia	India	Blood	1	1	2	1	1	1	5	2
H12ESR02737-001A	2012	Asia	South Asia	India	Blood	1	1	2	1	1	1	5	2
H12ESR04734-001A	2012	Asia	South Asia	India	Blood	1	1	2	1	1	1	5	2
H12ESR04928-001A	2012	Australia & Oceania	Oceania	Samoa	Stool	1	1	2	1	1	1	5	2
MDUST138	2012	Asia	Southeast Asia	Myanmar	Stool	1	1	2	1	1	1	5	2
MDUST139	2012	Asia	Southeast Asia	Myanmar	Stool	1	1	2	1	1	1	5	2
MDUST143	2012	Asia	South Asia	India	Stool	1	1	2	1	1	1	5	2
MDUST149	2012	Asia	South Asia	India	Blood	1	1	2	1	1	1	5	2
MDUST160	2012	Asia	South Asia	India	Stool	1	1	2	1	1	1	5	2
MDUST395	2012	Asia	Southeast Asia	Indonesia	Blood	1	1	2	1	1	1	5	2
MDUST396	2012	South America	South America	El Salvador	Stool	1	1	2	1	1	1	5	2
MDUST401	2012	Asia	South Asia	Bangladesh	Blood	1	1	2	1	1	1	5	2
TY019	2012	Asia	South Asia	Bangladesh	Blood	1	1	2	1	1	1	5	2
TY029	2012	Asia	South Asia	Bangladesh	Blood	1	1	2	1	1	1	5	2
TY032	2012	Asia	South Asia	Bangladesh	Blood	1	1	2	1	1	1	5	2
TY063	2012	Asia	South Asia	Bangladesh	Blood	1	1	2	1	1	1	5	2
TY068	2012	Asia	South Asia	Bangladesh	Blood	1	1	2	1	1	1	5	2
TY108	2012	Asia	South Asia	Bangladesh	Blood	1	1	2	1	1	1	5	2
TY138	2012	Asia	South Asia	Bangladesh	Blood	1	1	2	1	1	1	5	2
TY524	2012	Asia	South Asia	Bangladesh	Blood	1	1	2	1	1	1	5	2
1707	2012	Asia	South Asia	Bangladesh	Blood	1	1	1	1	1	1	5	1
1738	2012	Asia	South Asia	Bangladesh	Blood	1	1	1	1	1	1	5	1
1877	2012	Asia	South Asia	Bangladesh	Blood	1	1	1	1	1	1	5	1
106774	2012	Australia & Oceania	Oceania	Fiji	Unknown	1	1	1	1	1	1	5	1
107123	2012	Australia & Oceania	Oceania	Fiji	Unknown	1	1	1	1	1	1	5	1
107364	2012	Australia & Oceania	Oceania	Fiji	Unknown	1	1	1	1	1	1	5	1
108891	2012	Australia & Oceania	Oceania	Fiji	Unknown	1	1	1	1	1	1	5	1
108910	2012	Australia & Oceania	Oceania	Fiji	Unknown	1	1	1	1	1	1	5	1
109520	2012	Australia & Oceania	Oceania	Fiji	Unknown	1	1	1	1	1	1	5	1
110829	2012	Australia & Oceania	Oceania	Fiji	Unknown	1	1	1	1	1	1	5	1
648212	2012	Africa	South Africa	South Africa	Blood	1	1	1	1	1	1	5	1
1026460	2012	Africa	Southern Africa	Malawi	Blood	1	1	1	1	1	1	5	1
1028143	2012	Africa	Southern Africa	Malawi	Blood	1	1	1	1	1	1	5	1
1028963	2012	Africa	Southern Africa	Malawi	Blood	1	1	1	1	1	1	5	1
1029451	2012	Africa	Southern Africa	Malawi	Blood	1	1	1	1	1	1	5	1
1029975	2012	Africa	Southern Africa	Malawi	Blood	1	1	1	1	1	1	5	1
1030208	2012	Africa	Southern Africa	Malawi	Blood	1	1	1	1	1	1	5	1
1030630	2012	Africa	Southern Africa	Malawi	Blood	1	1	1	1	1	1	5	1
1031581	2012	Africa	Southern Africa	Malawi	Blood	1	1	1	1	1	1	5	1
1031785	2012	Africa	Southern Africa	Malawi	Blood	1	1	1	1	1	1	5	1
1031809	2012	Africa	Southern Africa	Malawi	Blood	1	1	1	1	1	1	5	1
1032168	2012	Africa	Southern Africa	Malawi	Blood	1	1	1	1	1	1	5	1
1032249	2012	Africa	Southern Africa	Malawi	Blood	1	1	1	1	1	1	5	1
1032281	2012	Africa	Southern Africa	Malawi	Blood	1	1	1	1	1	1	5	1
1032463	2012	Africa	Southern Africa	Malawi	Blood	1	1	1	1	1	1	5	1
1032927	2012	Africa	Southern Africa	Malawi	Blood	1	1	1	1	1	1	5	1
1035759	2012	Africa	Southern Africa	Malawi	Blood	1	1	1	1	1	1	5	1
1036143	2012	Africa	Southern Africa	Malawi	Blood	1	1	1	1	1	1	5	1
1036491	2012	Africa	Southern Africa	Malawi	Blood	1	1	1	1	1	1	5	1
1037921	2012	Africa	Southern Africa	Malawi	Blood	1	1	1	1	1	1	5	1
1038377	2012	Africa	Southern Africa	Malawi	Blood	1	1	1	1	1	1	5	1
01-2010-000073	2012	Asia	Southeast Asia	Cambodia	Blood	1	1	1	1	1	1	5	1
01-2010-001056	2012	Asia	Southeast Asia	Cambodia	Blood	1	1	1	1	1	1	5	1
01-2010-002043	2012	Asia	Southeast Asia	Cambodia	Blood	1	1	1	1	1	1	5	1
01-2010-005164	2012	Asia	Southeast Asia	Cambodia	Blood	1	1	1	1	1	1	5	1
01-2010-005183	2012	Asia	Southeast Asia	Cambodia	Blood	1	1	1	1	1	1	5	1
01-2011-002432	2012	Asia	Southeast Asia	Cambodia	Blood	1	1	1	1	1	1	5	1
01-2011-004759	2012	Asia	Southeast Asia	Cambodia	Blood	1	1	1	1	1	1	5	1
01-2011-005568	2012	Asia	Southeast Asia	Cambodia	Blood	1	1	1	1	1	1	5	1
01-2012-001846	2012	Asia	Southeast Asia	Cambodia	Blood	1	1	1	1	1	1	5	1
01-2012-002175	2012	Asia	Southeast Asia	Cambodia	Blood	1	1	1	1	1	1	5	1
01-2012-002473	2012	Asia	Southeast Asia	Cambodia	Blood	1	1	1	1	1	1	5	1
01-2012-002529	2012	Asia	Southeast Asia	Cambodia	Blood	1	1	1	1	1	1	5	1
01-2012-002666	2012	Asia	Southeast Asia	Cambodia	Blood	1	1	1	1	1	1	5	1
01-2012-002669	2012	Asia	Southeast Asia	Cambodia	Blood	1	1	1	1	1	1	5	1
01-2012-002876	2012	Asia	Southeast Asia	Cambodia	Blood	1	1	1	1	1	1	5	1
01-2012-002891	2012	Asia	Southeast Asia	Cambodia	Blood	1	1	1	1	1	1	5	1
01-2012-003910	2012	Asia	Southeast Asia	Cambodia	Stool	1	1	1	1	1	1	5	1
2002-213689	2012	Asia	Southeast Asia	Cambodia	Blood	1	1	1	1	1	1	5	1
2002-215815	2012	Asia	Southeast Asia	Cambodia	Blood	1	1	1	1	1	1	5	1
2003-000735	2012	Asia	Southeast Asia	Cambodia	Blood	1	1	1	1	1	1	5	1
2004-006350	2012	Asia	Southeast Asia	Cambodia	Blood	1	1	1	1	1	1	5	1
2005-010317	2012	Asia	Southeast Asia	Cambodia	Blood	1	1	1	1	1	1	5	1
2005-012355	2012	Asia	Southeast Asia	Cambodia	Blood	1	1	1	1	1	1	5	1
2006-014301	2012	Asia	Southeast Asia	Cambodia	Blood	1	1	1	1	1	1	5	1
2007-019648	2012	Asia	Southeast Asia	Cambodia	Blood	1	1	1	1	1	1	5	1
2008-003680	2012	Asia	Southeast Asia	Cambodia	Blood	1	1	1	1	1	1	5	1
2008-011089	2012	Asia	Southeast Asia	Cambodia	Blood	1	1	1	1	1	1	5	1
2008-017452	2012	Asia	Southeast Asia	Cambodia	Blood	1	1	1	1	1	1	5	1
2008-020523	2012	Asia	Southeast Asia	Cambodia	Blood	1	1	1	1	1	1	5	1
2009-012656	2012	Asia	Southeast Asia	Cambodia	Blood	1	1	1	1	1	1	5	1
2009-018790	2012	Asia	Southeast Asia	Cambodia	Blood	1	1	1	1	1	1	5	1
2009-019909	2012	Asia	Southeast Asia	Cambodia	Blood	1	1	1	1	1	1	5	1
2010-006045	2012	Asia	Southeast Asia	Cambodia	Blood	1	1	1	1	1	1	5	1
2010-011024	2012	Asia	Southeast Asia	Cambodia	Blood	1	1	1	1	1	1	5	1
2010-019292	2012	Asia	Southeast Asia	Cambodia	Blood	1	1	1	1	1	1	5	1
2011-008969	2012	Asia	Southeast Asia	Cambodia	Blood	1	1	1	1	1	1	5	1
2011-018938	2012	Asia	Southeast Asia	Cambodia	Blood	1	1	1	1	1	1	5	1
2011-019645	2012	Asia	Southeast Asia	Cambodia	Blood	1	1	1	1	1	1	5	1
2012-000742	2012	Asia	Southeast Asia	Cambodia	Blood	1	1	1	1	1	1	5	1
2012-002759	2012	Asia	Southeast Asia	Cambodia	Stool	1	1	1	1	1	1	5	1
2012-004687	2012	Asia	Southeast Asia	Cambodia	Blood	1	1	1	1	1	1	5	1
2012-007197	2012	Asia	Southeast Asia	Cambodia	Blood	1	1	1	1	1	1	5	1
2012-008606	2012	Asia	Southeast Asia	Cambodia	Blood	1	1	1	1	1	1	5	1
2012-009077	2012	Asia	Southeast Asia	Cambodia	Blood	1	1	1	1	1	1	5	1
2012-009188	2012	Asia	Southeast Asia	Cambodia	Blood	1	1	1	1	1	1	5	1
2012-009618	2012	Asia	Southeast Asia	Cambodia	Blood	1	1	1	1	1	1	5	1
2012-009913	2012	Asia	Southeast Asia	Cambodia	Blood	1	1	1	1	1	1	5	1
2012-010059	2012	Asia	Southeast Asia	Cambodia	Blood	1	1	1	1	1	1	5	1
2012-010060	2012	Asia	Southeast Asia	Cambodia	Blood	1	1	1	1	1	1	5	1
2012-010204	2012	Asia	Southeast Asia	Cambodia	Blood	1	1	1	1	1	1	5	1
2012-010218	2012	Asia	Southeast Asia	Cambodia	Blood	1	1	1	1	1	1	5	1
2012-010389	2012	Asia	Southeast Asia	Cambodia	Blood	1	1	1	1	1	1	5	1
2012-010406	2012	Asia	Southeast Asia	Cambodia	Blood	1	1	1	1	1	1	5	1
2012-010535	2012	Asia	Southeast Asia	Cambodia	Blood	1	1	1	1	1	1	5	1
2012-010551	2012	Asia	Southeast Asia	Cambodia	Blood	1	1	1	1	1	1	5	1
2012-010559	2012	Asia	Southeast Asia	Cambodia	Blood	1	1	1	1	1	1	5	1
2012-010616	2012	Asia	Southeast Asia	Cambodia	Blood	1	1	1	1	1	1	5	1
2012-010742	2012	Asia	Southeast Asia	Cambodia	Blood	1	1	1	1	1	1	5	1
2012-010759	2012	Asia	Southeast Asia	Cambodia	Blood	1	1	1	1	1	1	5	1
2012-011284	2012	Asia	Southeast Asia	Cambodia	Blood	1	1	1	1	1	1	5	1
2012-011302	2012	Asia	Southeast Asia	Cambodia	Stool	1	1	1	1	1	1	5	1
2012-011333	2012	Asia	Southeast Asia	Cambodia	Blood	1	1	1	1	1	1	5	1
2012-011344	2012	Asia	Southeast Asia	Cambodia	Blood	1	1	1	1	1	1	5	1
2012-011809	2012	Asia	Southeast Asia	Cambodia	Blood	1	1	1	1	1	1	5	1
2012-011846	2012	Asia	Southeast Asia	Cambodia	Blood	1	1	1	1	1	1	5	1
2012-011885	2012	Asia	Southeast Asia	Cambodia	Blood	1	1	1	1	1	1	5	1
2012-011897	2012	Asia	Southeast Asia	Cambodia	Blood	1	1	1	1	1	1	5	1
2012-012029	2012	Asia	Southeast Asia	Cambodia	Blood	1	1	1	1	1	1	5	1
2012-012131	2012	Asia	Southeast Asia	Cambodia	Blood	1	1	1	1	1	1	5	1
2012-014737	2012	Asia	Southeast Asia	Cambodia	Blood	1	1	1	1	1	1	5	1
2012-015100	2012	Asia	Southeast Asia	Cambodia	Blood	1	1	1	1	1	1	5	1
2012-015146	2012	Asia	Southeast Asia	Cambodia	Blood	1	1	1	1	1	1	5	1
2012-016786	2012	Asia	Southeast Asia	Cambodia	Blood	1	1	1	1	1	1	5	1
2012-017695	2012	Asia	Southeast Asia	Cambodia	Blood	1	1	1	1	1	1	5	1
2012-019308	2012	Asia	Southeast Asia	Cambodia	Blood	1	1	1	1	1	1	5	1
2012-020127	2012	Asia	Southeast Asia	Cambodia	Blood	1	1	1	1	1	1	5	1
2012-022646	2012	Asia	Southeast Asia	Cambodia	Blood	1	1	1	1	1	1	5	1
A385	2012	Asia	Southeast Asia	Indonesia	Blood	1	1	1	1	1	1	5	1
B1271	2012	Australia & Oceania	Oceania	Fiji	Blood	1	1	1	1	1	1	5	1
B1305	2012	Australia & Oceania	Oceania	Fiji	Blood	1	1	1	1	1	1	5	1
B1357	2012	Australia & Oceania	Oceania	Fiji	Blood	1	1	1	1	1	1	5	1
B1472	2012	Australia & Oceania	Oceania	Fiji	Blood	1	1	1	1	1	1	5	1
B1501	2012	Australia & Oceania	Oceania	Fiji	Blood	1	1	1	1	1	1	5	1
B1502	2012	Australia & Oceania	Oceania	Fiji	Blood	1	1	1	1	1	1	5	1
B1542	2012	Australia & Oceania	Oceania	Fiji	Blood	1	1	1	1	1	1	5	1
B1563	2012	Australia & Oceania	Oceania	Fiji	Blood	1	1	1	1	1	1	5	1
B1596	2012	Australia & Oceania	Oceania	Fiji	Blood	1	1	1	1	1	1	5	1
B1616	2012	Australia & Oceania	Oceania	Fiji	Blood	1	1	1	1	1	1	5	1
B1628	2012	Australia & Oceania	Oceania	Fiji	Blood	1	1	1	1	1	1	5	1
BHA1P5	2012	Africa	Southern Africa	Malawi	Blood	1	1	1	1	1	1	5	1
BHA2HH	2012	Africa	Southern Africa	Malawi	Blood	1	1	1	1	1	1	5	1
BKQ1GA	2012	Africa	Southern Africa	Malawi	Blood	1	1	1	1	1	1	5	1
BKQ22S	2012	Africa	Southern Africa	Malawi	Blood	1	1	1	1	1	1	5	1
BKQ2H5	2012	Africa	Southern Africa	Malawi	Blood	1	1	1	1	1	1	5	1
BKQ2KZ	2012	Africa	Southern Africa	Malawi	Blood	1	1	1	1	1	1	5	1
ERL12148	2012	Asia	South Asia	India	Stool	1	1	1	1	1	1	5	1
ERL12375	2012	Asia	South Asia	India	Blood	1	1	1	1	1	1	5	1
ERL12590	2012	Asia	South Asia	India	Stool	1	1	1	1	1	1	5	1
ERL12960	2012	Asia	South Asia	India	Unknown	1	1	1	1	1	1	5	1
Gen-0001	2012	Australia & Oceania	Oceania	Samoa	Not provided	1	1	1	1	1	1	5	1
Gen-0002	2012	Australia & Oceania	Oceania	Samoa	Not provided	1	1	1	1	1	1	5	1
Gen-0003	2012	Australia & Oceania	Oceania	Samoa	Not provided	1	1	1	1	1	1	5	1
Gen-0004	2012	Australia & Oceania	Oceania	Samoa	Not provided	1	1	1	1	1	1	5	1
Gen-0005	2012	Australia & Oceania	Oceania	Samoa	Not provided	1	1	1	1	1	1	5	1
Gen-0006	2012	Australia & Oceania	Oceania	Samoa	Not provided	1	1	1	1	1	1	5	1
Gen-0007	2012	Australia & Oceania	Oceania	Samoa	Not provided	1	1	1	1	1	1	5	1
Gen-0008	2012	Australia & Oceania	Oceania	Samoa	Not provided	1	1	1	1	1	1	5	1
Gen-0009	2012	Australia & Oceania	Oceania	Samoa	Not provided	1	1	1	1	1	1	5	1
Gen-0010	2012	Australia & Oceania	Oceania	Samoa	Not provided	1	1	1	1	1	1	5	1
Gen-0011	2012	Australia & Oceania	Oceania	Samoa	Not provided	1	1	1	1	1	1	5	1
Gen-0012	2012	Australia & Oceania	Oceania	Samoa	Not provided	1	1	1	1	1	1	5	1
Gen-0013	2012	Australia & Oceania	Oceania	Samoa	Not provided	1	1	1	1	1	1	5	1
Gen-0014	2012	Australia & Oceania	Oceania	Samoa	Not provided	1	1	1	1	1	1	5	1
Gen-0015	2012	Australia & Oceania	Oceania	Samoa	Not provided	1	1	1	1	1	1	5	1
Gen-0016	2012	Australia & Oceania	Oceania	Samoa	Not provided	1	1	1	1	1	1	5	1
Gen-0017	2012	Australia & Oceania	Oceania	Samoa	Not provided	1	1	1	1	1	1	5	1
Gen-0018	2012	Australia & Oceania	Oceania	Samoa	Not provided	1	1	1	1	1	1	5	1
Gen-0019	2012	Australia & Oceania	Oceania	Samoa	Not provided	1	1	1	1	1	1	5	1
Gen-0020	2012	Australia & Oceania	Oceania	Samoa	Not provided	1	1	1	1	1	1	5	1
Gen-0021	2012	Australia & Oceania	Oceania	Samoa	Not provided	1	1	1	1	1	1	5	1
Gen-0022	2012	Australia & Oceania	Oceania	Samoa	Not provided	1	1	1	1	1	1	5	1
Gen-0023	2012	Australia & Oceania	Oceania	Samoa	Not provided	1	1	1	1	1	1	5	1
Gen-0024	2012	Australia & Oceania	Oceania	Samoa	Not provided	1	1	1	1	1	1	5	1
Gen-0025	2012	Australia & Oceania	Oceania	Samoa	Not provided	1	1	1	1	1	1	5	1
Gen-0026	2012	Australia & Oceania	Oceania	Samoa	Not provided	1	1	1	1	1	1	5	1
Gen-0027	2012	Australia & Oceania	Oceania	Samoa	Not provided	1	1	1	1	1	1	5	1
Gen-0028	2012	Australia & Oceania	Oceania	Samoa	Not provided	1	1	1	1	1	1	5	1
Gen-0029	2012	Australia & Oceania	Oceania	Samoa	Not provided	1	1	1	1	1	1	5	1
Gen-0030	2012	Australia & Oceania	Oceania	Samoa	Not provided	1	1	1	1	1	1	5	1
Gen-0031	2012	Australia & Oceania	Oceania	Samoa	Not provided	1	1	1	1	1	1	5	1
Gen-0032	2012	Australia & Oceania	Oceania	Samoa	Not provided	1	1	1	1	1	1	5	1
Gen-0033	2012	Australia & Oceania	Oceania	Samoa	Not provided	1	1	1	1	1	1	5	1
Gen-0034	2012	Australia & Oceania	Oceania	Samoa	Not provided	1	1	1	1	1	1	5	1
Gen-0035	2012	Australia & Oceania	Oceania	Samoa	Not provided	1	1	1	1	1	1	5	1
Gen-0036	2012	Australia & Oceania	Oceania	Samoa	Not provided	1	1	1	1	1	1	5	1
Gen-0037	2012	Australia & Oceania	Oceania	Samoa	Not provided	1	1	1	1	1	1	5	1
Gen-0038	2012	Australia & Oceania	Oceania	Samoa	Not provided	1	1	1	1	1	1	5	1
Gen-0039	2012	Australia & Oceania	Oceania	Samoa	Not provided	1	1	1	1	1	1	5	1
Gen-0040	2012	Australia & Oceania	Oceania	Samoa	Not provided	1	1	1	1	1	1	5	1
Gen-0041	2012	Australia & Oceania	Oceania	Samoa	Not provided	1	1	1	1	1	1	5	1
Gen-0042	2012	Australia & Oceania	Oceania	Samoa	Not provided	1	1	1	1	1	1	5	1
Gen-0043	2012	Australia & Oceania	Oceania	Samoa	Not provided	1	1	1	1	1	1	5	1
Gen-0044	2012	Australia & Oceania	Oceania	Samoa	Not provided	1	1	1	1	1	1	5	1
Gen-0045	2012	Australia & Oceania	Oceania	Samoa	Not provided	1	1	1	1	1	1	5	1
Gen-0046	2012	Australia & Oceania	Oceania	Samoa	Not provided	1	1	1	1	1	1	5	1
Gen-0047	2012	Australia & Oceania	Oceania	Samoa	Not provided	1	1	1	1	1	1	5	1
Gen-0048	2012	Australia & Oceania	Oceania	Samoa	Not provided	1	1	1	1	1	1	5	1
Gen-0049	2012	Australia & Oceania	Oceania	Samoa	Not provided	1	1	1	1	1	1	5	1
Gen-0050	2012	Australia & Oceania	Oceania	Samoa	Not provided	1	1	1	1	1	1	5	1
Gen-0051	2012	Australia & Oceania	Oceania	Samoa	Not provided	1	1	1	1	1	1	5	1
Gen-0053	2012	Australia & Oceania	Oceania	Samoa	Not provided	1	1	1	1	1	1	5	1
Gen-0054	2012	Australia & Oceania	Oceania	Samoa	Not provided	1	1	1	1	1	1	5	1
Gen-0055	2012	Australia & Oceania	Oceania	Samoa	Not provided	1	1	1	1	1	1	5	1
Gen-0056	2012	Australia & Oceania	Oceania	Samoa	Not provided	1	1	1	1	1	1	5	1
Gen-0058	2012	Australia & Oceania	Oceania	Samoa	Not provided	1	1	1	1	1	1	5	1
Gen-0059	2012	Australia & Oceania	Oceania	Samoa	Not provided	1	1	1	1	1	1	5	1
Gen-0060	2012	Australia & Oceania	Oceania	Samoa	Not provided	1	1	1	1	1	1	5	1
H12ESR00394-001A	2012	Australia & Oceania	Oceania	Samoa	Blood	1	1	1	1	1	1	5	1
H12ESR00753-001A	2012	Australia & Oceania	Oceania	Samoa	Stool	1	1	1	1	1	1	5	1
H12ESR00755-001A	2012	Asia	Southeast Asia	Phillipines	Blood	1	1	1	1	1	1	5	1
H12ESR01052-001A	2012	Australia & Oceania	Oceania	Samoa	Blood	1	1	1	1	1	1	5	1
H12ESR01946-001A	2012	Australia & Oceania	Oceania	Samoa	Unknown	1	1	1	1	1	1	5	1
H12ESR04732-001A	2012	Australia & Oceania	Oceania	Samoa	Blood	1	1	1	1	1	1	5	1
H12ESR04835-001A	2012	Australia & Oceania	Oceania	Samoa	Blood	1	1	1	1	1	1	5	1
H12ESR04893-001A	2012	Australia & Oceania	Oceania	Samoa	Stool	1	1	1	1	1	1	5	1
MDUST141	2012	Asia	South Asia	India	Blood	1	1	1	1	1	1	5	1
MDUST142	2012	Asia	South Asia	India	Blood	1	1	1	1	1	1	5	1
MDUST144	2012	Australia & Oceania	Australia	Australia	Blood	1	1	1	1	1	1	5	1
MDUST145	2012	Asia	South Asia	India	Blood	1	1	1	1	1	1	5	1
MDUST146	2012	Unknown	Unknown	Unknown	Blood	1	1	1	1	1	1	5	1
MDUST147	2012	Asia	South Asia	India	Blood	1	1	1	1	1	1	5	1
MDUST148	2012	Asia	South Asia	India	Blood	1	1	1	1	1	1	5	1
MDUST150	2012	Asia	Southeast Asia	Indonesia	Blood	1	1	1	1	1	1	5	1
MDUST151	2012	Unknown	Unknown	Unknown	Blood	1	1	1	1	1	1	5	1
MDUST152	2012	Africa	Africa	Africa	Blood	1	1	1	1	1	1	5	1
MDUST153	2012	Asia	South Asia	India	Blood	1	1	1	1	1	1	5	1
MDUST155	2012	Asia	South Asia	India	Blood	1	1	1	1	1	1	5	1
MDUST156	2012	Asia	South Asia	Pakistan	Blood	1	1	1	1	1	1	5	1
MDUST157	2012	Asia	South Asia	Nepal	Stool	1	1	1	1	1	1	5	1
MDUST158	2012	Asia	South Asia	India	Blood	1	1	1	1	1	1	5	1
MDUST159	2012	Asia	South Asia	India	Blood	1	1	1	1	1	1	5	1
MDUST400	2012	Asia	South Asia	India	Blood	1	1	1	1	1	1	5	1
MDUST402	2012	Asia	South Asia	Afghanistan	Blood	1	1	1	1	1	1	5	1
MDUST403	2012	Asia	Southeast Asia	Cambodia	Blood	1	1	1	1	1	1	5	1
MDUST404	2012	Australia & Oceania	Oceania	Fiji	Blood	1	1	1	1	1	1	5	1
MDUST405	2012	Australia & Oceania	Oceania	Samoa	Blood	1	1	1	1	1	1	5	1
MDUST406	2012	Australia & Oceania	Oceania	Samoa	Blood	1	1	1	1	1	1	5	1
MDUST408	2012	Asia	South Asia	India	Blood	1	1	1	1	1	1	5	1
MDUST415	2012	Unknown	Unknown	Unknown	Blood	1	1	1	1	1	1	5	1
MDUST416	2012	Australia & Oceania	Oceania	Samoa	Blood	1	1	1	1	1	1	5	1
MDUST417	2012	Australia & Oceania	Oceania	Samoa	Blood	1	1	1	1	1	1	5	1
TY053	2012	Asia	South Asia	Bangladesh	Blood	1	1	1	1	1	1	5	1
TY107	2012	Asia	South Asia	Bangladesh	Blood	1	1	1	1	1	1	5	1
TY121	2012	Asia	South Asia	Bangladesh	Blood	1	1	1	1	1	1	5	1
TY132	2012	Asia	South Asia	Bangladesh	Blood	1	1	1	1	1	1	5	1
TY529	2012	Asia	South Asia	Bangladesh	Blood	1	1	1	1	1	1	5	1
TY585	2012	Asia	South Asia	Bangladesh	Blood	1	1	1	1	1	1	5	1
TY589	2012	Asia	South Asia	Bangladesh	Blood	1	1	1	1	1	1	5	1
TY647	2012	Asia	South Asia	Bangladesh	Blood	1	1	1	1	1	1	5	1
W478	2012	Australia & Oceania	Oceania	Fiji	Rectal swab	1	1	1	1	1	1	5	1
W794	2012	Australia & Oceania	Oceania	Fiji	Stool	1	1	1	1	1	1	5	1
BHA2QL	2013	Africa	Southern Africa	Malawi	Blood	1	1	1	1	1	1	5	1
BKQ4CF	2013	Africa	Southern Africa	Malawi	Blood	1	1	1	1	1	1	5	1
BKQ4D9	2013	Africa	Southern Africa	Malawi	Blood	1	1	1	1	1	1	5	1
BKQ4E3	2013	Africa	Southern Africa	Malawi	Blood	1	1	1	1	1	1	5	1
BKQ4H1	2013	Africa	Southern Africa	Malawi	Blood	1	1	1	1	1	1	5	1
BKQ4JU	2013	Africa	Southern Africa	Malawi	Blood	1	1	1	1	1	1	5	1
BKQ4NZ	2013	Africa	Southern Africa	Malawi	Blood	1	1	1	1	1	1	5	1
BKQ4SJ	2013	Africa	Southern Africa	Malawi	Blood	1	1	1	1	1	1	5	1
Ty21a	derived from Salmonella typhi strain Ty2 by chemical (NTG) mutagenesis	NA	NA	NA	Unknown	1	1	1	1	1	1	5	1
76-1292***	1976	Africa	Central Africa	DRC	Blood	1	1	2	3	1	1	5	8
E01-5741***	2001	Africa	Central Africa	Angola	Not provided	1	1	2	3	1	1	5	8
05-8683***	2005	Africa	North Africa	Algeria	Not provided	1	1	2	3	1	1	5	8
206926***	2007	Africa	South Africa	South Africa	Blood	1	1	2	3	1	1	5	8
MDUST177***	2011	Unknown	Unknown	Unknown	Urine	1	1	2	3	1	1	5	8
627334***	2012	Africa	South Africa	South Africa	Blood	1	1	2	3	1	1	5	8
np45***	2011	Asia	South Asia	Nepal	Blood	1	478	2	1	1	1	5	2233
ST821/98***	1905	South America	South America	Argentina	Stool	1	1	1	1	1	1	545	2359
*strains that were used for conventional MLST (experimentally derived STs)
**Strains were both used for conventional MLST (experimentally derived STs) and have been sequenced (whole genome). The STs were also derived from the genome sequences of this strains to test for consistency. Both methods yielded same results.
*** Strains subtyped with uncommon STs

## Sheet: Sheet2
Afghanistan
Algeria
Angola
Argentina
Armenia
Australia
Bangladesh
Benin
Burkina Faso
Cambodia
Cameroon
Cape Verde
CAR
Chile
China
Comoros
Country
DRC
EastTimor
Egypt
El Salvador
Fiji
France (mother-child, African name)
French Guiana
Gabon
Guinea
India
Indonesia
Iraq
IvoryCoast
Kenya
Laos
Lebanon
Liberia
Madagascar
Malawi
Malaysia
Mali
Malta
Mauritania
Mexico
Morocco
Myanmar
Nepal
Niger
Nigeria
Pakistan
Papua New Guinea
Peru
Phillipines
Russia
Samoa
Senegal
South Africa
SriLanka
Sudan
Tanzania
Thailand
Togo
Tonga
Tunisia
Turkey
USA
Vanuatu
Vietnam
